# Supplementary material for: Modulation of host lipid metabolism by virus infection leads to exoskeleton damage in shrimp
Source: PLoS Pathog. 2024 May 13;20(5):e1012228. doi: 10.1371/journal.ppat.1012228 (PMC11115362; doi:10.1371/journal.ppat.1012228)
Supplement: S2 Table — (XLSX) [file ppat.1012228.s008.xlsx]

## Sheet: Fig 1B
	PBS	WSSV			PBS	WSSV
0	5.2	4.7			578.43	460.06
0.004	3.4	3.9			608.75	428.13
0.008	6.8	6.6			539.83	512.74
0.012	8	6.7			530.27	405.76
0.016	7	6			559.51	318.25
0.02	7.6	5.9			550.69	388.78
0.024	6.8	6.6			625.31	296.42
0.028	6.7	6.1			539.83	470.38
0.032	8	7.6			517.04	386.3
0.036	7	8.5			564.99	372.65
0.04	7.3	8			459.31	374.48
0.044	7.8	7.1			586.17	296.2
0.048	7.6	5.3			559.62	414.58
0.052	8.1	4.8			555.96	437.8
0.056	8.2	8.8			531.45	448.88
0.06	9.1	8.6
0.064	8.3	10.2
0.068	9.8	10.1
0.072	9.6	8.8
0.076	9	8.4
0.08	10.2	8.6
0.084	9.4	9.4
0.088	10.3	9.6
0.092	10.9	9.1
0.096	10.1	7.8
0.1	8.8	8.3
0.104	8.4	9.7
0.108	8.6	11.7
0.112	9.9	10.5
0.116	9.7	10.2
0.12	12.3	10.2
0.124	11.7	11.7
0.128	11.7	11.7
0.132	11	10.5
0.136	10.9	12.8
0.14	11.9	12.1
0.144	10.6	12.8
0.148	12.5	13.1
0.152	12.8	10.9
0.156	13.4	10.3
0.16	14.2	9.4
0.164	13.4	9
0.168	12	11
0.172	11.7	11
0.176	11.8	11.9
0.18	14.4	11.9
0.184	13.8	12.3
0.188	13.4	12
0.192	14.2	11.3
0.196	15.4	12.5
0.2	15.9	12.4
0.204	14.9	12
0.208	14.7	11.8
0.212	14.3	13
0.216	13.8	15.8
0.22	15.9	14.6
0.224	17.2	14.4
0.228	17	14.3
0.232	16.3	13.2
0.236	15.7	14
0.24	16.6	13.5
0.244	14	13.8
0.248	14.6	14
0.252	15.4	13.9
0.256	16	14.6
0.26	16	13.9
0.264	14.4	13.4
0.268	14.8	13.5
0.272	16.2	13.5
0.276	15.9	15.3
0.28	15.6	14.7
0.284	14.8	13.9
0.288	16.1	14.8
0.292	17.4	16
0.296	16.4	16.6
0.3	17.6	15.8
0.304	17.6	17.1
0.308	18.3	17.2
0.312	19.7	17.5
0.316	19.9	17.7
0.32	20.2	16.8
0.324	19.6	17
0.328	19.5	16.4
0.332	18.8	16.9
0.336	18.4	18.2
0.34	19.2	17.6
0.344	18.9	18.6
0.348	19.5	19
0.352	19.9	17.6
0.356	19.7	19.7
0.36	19.8	19.8
0.364	19.5	20
0.368	20.8	18.9
0.372	21.4	18.4
0.376	22.4	19.9
0.38	22	18.4
0.384	22	19.9
0.388	22.7	19.6
0.392	22.9	18.9
0.396	22.1	20
0.4	22.7	19.5
0.404	22	21.1
0.408	23.1	21.1
0.412	25.1	20.4
0.416	24.9	22.1
0.42	24.1	21.6
0.424	23.3	21.1
0.428	23.9	21.7
0.432	24.1	22.4
0.436	23.3	24
0.44	24.3	22.3
0.444	23.9	21.7
0.448	25.1	22.6
0.452	24.8	22.6
0.456	24.8	24.4
0.46	27.1	25.1
0.464	26	24.8
0.468	26.1	25.6
0.472	26	25.8
0.476	25.8	24.4
0.48	25.1	23.2
0.484	25.6	24.7
0.488	26.7	25.3
0.492	27	24.9
0.496	27.1	25.5
0.5	28.5	25.6
0.504	28.2	28.2
0.508	29.1	27.6
0.512	29.4	26.7
0.516	27.8	26.7
0.52	28.9	26.4
0.524	28.6	28.9
0.528	30.5	29.4
0.532	30.3	30.1
0.536	29.5	30.3
0.54	28.6	28.8
0.544	27.8	28.9
0.548	29.8	28.4
0.552	32.5	29.2
0.556	31.9	30.5
0.56	31.3	29.1
0.564	30	29.4
0.568	32.3	30
0.572	32.6	29.4
0.576	32.5	30.2
0.58	32.1	30
0.584	31.2	30.3
0.588	31.9	30.9
0.592	32.3	31.4
0.596	33.8	31
0.6	34.2	30
0.604	34.1	31.4
0.608	34.1	33.1
0.612	33.5	33.4
0.616	33.2	34.7
0.62	35.4	33.4
0.624	34.8	33
0.628	35.4	33.8
0.632	35.9	32.9
0.636	36.4	33.4
0.64	38.2	32.8
0.644	36.2	34
0.648	36.1	33.8
0.652	37	34.2
0.656	36.7	35.4
0.66	37.2	36
0.664	37.2	35.5
0.668	37.7	35.8
0.672	38.4	36.1
0.676	38.4	36.4
0.68	39.9	36.3
0.684	39.5	37.8
0.688	39.2	37
0.692	39.4	37.2
0.696	40.2	36.2
0.7	41.4	36.1
0.704	39.6	38
0.708	38.1	38.6
0.712	39.5	39.4
0.716	40.2	38.9
0.72	41.5	39
0.724	40.7	39.2
0.728	41.1	38.9
0.732	41	40.2
0.736	41.1	42.3
0.74	42.4	40.6
0.744	42.1	40.3
0.748	42.9	40.1
0.752	43.4	38.8
0.756	43.5	40
0.76	42.6	41.7
0.764	41.9	42.8
0.768	43.3	42.9
0.772	44.7	43.5
0.776	46.1	45.3
0.78	46.2	45.2
0.784	45.4	45
0.788	44.9	42.7
0.792	44.9	42.8
0.796	45.8	44.7
0.8	46	44.3
0.804	43.2	45.6
0.808	44.6	44.5
0.812	45.4	44.6
0.816	45.3	45.8
0.82	47.7	45.7
0.824	47.7	45.7
0.828	47.7	45.8
0.832	48.4	45.9
0.836	47.3	45.6
0.84	47.7	45.7
0.844	49.6	47.4
0.848	50.9	46.7
0.852	50.7	47.4
0.856	49.6	48
0.86	51.4	46.6
0.864	50.2	47.2
0.868	50.5	48.2
0.872	49.3	48.6
0.876	48.7	49.9
0.88	50	49.3
0.884	51.1	50.4
0.888	51.1	50.6
0.892	51.4	51.7
0.896	50.9	51.9
0.9	50.7	49.7
0.904	51.6	50.5
0.908	53.1	51.9
0.912	52.4	51.7
0.916	52.6	51.5
0.92	55	50
0.924	53.9	51.9
0.928	53.8	52.4
0.932	53.5	52
0.936	53	52.6
0.94	54.5	51.2
0.944	54.4	51.9
0.948	55.6	52.5
0.952	56.1	53.7
0.956	55.7	56
0.96	55.5	55.3
0.964	55.6	55.7
0.968	57.1	54.8
0.972	57.7	54.3
0.976	57.4	55.8
0.98	58.4	55.2
0.984	58.1	54.9
0.988	58.5	55.2
0.992	59.2	55.6
0.996	57.3	56.6
1	59	57.3
1.004	59.1	57.7
1.008	59.9	57
1.012	60.2	56.4
1.016	59.2	56.9
1.02	59.1	56.6
1.024	59.3	58
1.028	61.2	58.1
1.032	62.4	58.2
1.036	62.4	58
1.04	62.9	57.4
1.044	62.9	57.8
1.048	64.3	58.9
1.052	64.9	59.2
1.056	63.6	59.7
1.06	64.5	58.1
1.064	64.5	59.6
1.068	63.9	59.2
1.072	64.3	59
1.076	64	60.7
1.08	63	60.7
1.084	63.5	61
1.088	64.7	59.6
1.092	65.2	58.7
1.096	65.4	60.7
1.1	67.3	59.8
1.104	66.6	59.2
1.108	67.4	58.9
1.112	67.8	58
1.116	67.5	58.2
1.12	68.8	60.1
1.124	67.7	61.6
1.128	67.6	60.9
1.132	68.4	61.2
1.136	68.4	62
1.14	69.9	61.3
1.144	69.2	60.5
1.148	69.1	62.1
1.152	70	61.3
1.156	70.3	61.1
1.16	69.7	61.4
1.164	69	62.1
1.168	68.7	62.7
1.172	68.4	62.9
1.176	70.5	63.4
1.18	72.6	63.4
1.184	71.2	63.4
1.188	71	63.4
1.192	71.7	63.9
1.196	71.9	65.2
1.2	72.8	63.3
1.204	72.8	63.2
1.208	72.8	64.1
1.212	73.9	64.5
1.216	74.2	66.9
1.22	75.6	64.9
1.224	76.2	65
1.228	77.2	65.5
1.232	76.6	66
1.236	76.9	66.2
1.24	78.4	65.6
1.244	77.4	67.3
1.248	76.8	66.3
1.252	77.3	67.6
1.256	76.6	68.8
1.26	76.9	68.8
1.264	76.7	69.1
1.268	77.3	69.5
1.272	77.9	69.3
1.276	78.9	69.9
1.28	80.2	68.9
1.284	81.1	69.7
1.288	80.9	70.2
1.292	80.4	68.7
1.296	80	69.9
1.3	81.7	70.1
1.304	81.9	69.7
1.308	82	70.1
1.312	81.9	70.7
1.316	80	71.7
1.32	80.9	71.2
1.324	82	71.3
1.328	84.1	70
1.332	84	70.2
1.336	83.4	72.8
1.34	83.8	72.8
1.344	82.9	72.3
1.348	83.5	73.2
1.352	84.6	74.6
1.356	83.8	76.1
1.36	85	74.9
1.364	85.3	74.8
1.368	85.3	74.1
1.372	86.7	73
1.376	86.7	74.3
1.38	88.6	73.8
1.384	88.8	74.2
1.388	88.9	74.9
1.392	88.6	74.8
1.396	89	75.5
1.4	91.5	75.6
1.404	91.9	75.7
1.408	91.2	76.2
1.412	90	76.8
1.416	88.5	78.1
1.42	89.5	76.4
1.424	89.5	77.2
1.428	90	76.4
1.432	90.5	75.8
1.436	90.3	77
1.44	92	76.6
1.444	93	77.2
1.448	93.9	76.1
1.452	94.3	75.3
1.456	93.2	76.4
1.46	94.4	77.6
1.464	94.1	77.2
1.468	94.3	75.8
1.472	94.7	75.3
1.476	94.5	76.4
1.48	96.9	77.4
1.484	96.4	79.7
1.488	96.4	80
1.492	98.6	79.1
1.496	98.8	79.7
1.5	99.3	78.6
1.504	99.6	79
1.508	100	79.1
1.512	101.1	78.8
1.516	101.4	78.5
1.52	102.9	78.5
1.524	102.2	77.6
1.528	102.9	76.1
1.532	103	75.5
1.536	101	76.7
1.54	101.7	75.8
1.544	103.6	73.9
1.548	105.3	73.8
1.552	106.1	73.4
1.556	106.4	73.9
1.56	107.9	73.4
1.564	107.6	71.8
1.568	108.8	68.6
1.572	109.6	68.6
1.576	110	69.9
1.58	111.1	68.8
1.584	109.7	67.2
1.588	109.7	66.2
1.592	110.5	64.9
1.596	112.6	65.5
1.6	113.1	62.8
1.604	113.2	63.6
1.608	113.8	64.5
1.612	114	65.7
1.616	114.3	66.6
1.62	116.3	66.1
1.624	117.8	67.2
1.628	119	66.7
1.632	118.5	65.2
1.636	116.8	65.8
1.64	117.6	65.9
1.644	119.3	66.6
1.648	121.8	65.8
1.652	121.8	65.6
1.656	122.2	66
1.66	124.7	64.4
1.664	124.7	65.3
1.668	124.4	66.1
1.672	125.5	65.6
1.676	125.9	67.6
1.68	127	66.6
1.684	127.7	67.2
1.688	129.6	66.2
1.692	131.6	66.9
1.696	131.7	67.5
1.7	132.8	65.6
1.704	132.8	67.8
1.708	134	68.5
1.712	134.3	68.4
1.716	134.3	68.6
1.72	134.8	68.6
1.724	137	68.8
1.728	139.3	68.9
1.732	140.7	68.6
1.736	140.8	68.2
1.74	142.8	68.5
1.744	142.8	69.5
1.748	144.5	70.3
1.752	145.3	69.9
1.756	146.5	70.1
1.76	146.8	70.4
1.764	146.5	71
1.768	148	71.8
1.772	150.3	71.7
1.776	151.2	71.9
1.78	151.9	71.4
1.784	152.8	72.8
1.788	154.2	71.7
1.792	155.5	71.2
1.796	156.2	71.8
1.8	157.7	72.4
1.804	158.3	75.3
1.808	161	75.4
1.812	161.8	74
1.816	161.8	74.4
1.82	164	73.8
1.824	164	75.2
1.828	166.5	75.3
1.832	169.4	76.2
1.836	169.3	77.7
1.84	170.4	76.2
1.844	170.6	78.4
1.848	171.3	79.1
1.852	173.5	79.7
1.856	175.2	80.6
1.86	177	80.5
1.864	177.8	81.7
1.868	179.7	82.8
1.872	181.5	82.5
1.876	181.8	82.5
1.88	185.4	82.2
1.884	185.9	83.1
1.888	186.8	84
1.892	188.5	84.5
1.896	190	85.5
1.9	192.1	85.6
1.904	192.1	86.7
1.908	193.9	87.3
1.912	196.3	88.2
1.916	197.9	90
1.92	200	88.7
1.924	200.8	90.1
1.928	202.7	90.3
1.932	205.1	90.6
1.936	206.4	90.6
1.94	208.9	91.2
1.944	208.8	93.4
1.948	208.8	94.1
1.952	210.4	95
1.956	212	95.6
1.96	215.8	96.4
1.964	217.7	97
1.968	219.8	96.8
1.972	220.6	96.5
1.976	221.4	97.5
1.98	223.8	98.2
1.984	226	100.5
1.988	227.8	101.8
1.992	229.7	102
1.996	229.8	101.7
2	232.4	101.6
2.004	234.2	103.9
2.008	236	104.5
2.012	236.3	104.6
2.016	237	105.9
2.02	240.7	107.3
2.024	241.3	109.9
2.028	245.1	111.6
2.032	247	110.2
2.036	246.3	110.6
2.04	247.9	110.8
2.044	250	112.5
2.048	252.9	113.8
2.052	255.2	113.4
2.056	258.1	116.4
2.06	261	116.7
2.064	261.3	117.8
2.068	261.7	118.5
2.072	263.5	119.9
2.076	266.4	121.1
2.08	269.4	120.8
2.084	271.9	122
2.088	274.8	122.9
2.092	276.3	124.2
2.096	277.7	126.4
2.1	280	127.4
2.104	280.8	129.1
2.108	282.1	129.8
2.112	285.3	130
2.116	289.2	131.3
2.12	292.2	131.7
2.124	294.1	134.3
2.128	295.9	134.7
2.132	297	134.7
2.136	298.7	136.2
2.14	302	136.2
2.144	305.2	139.1
2.148	307.6	141.7
2.152	309.9	142.9
2.156	310.2	143
2.16	312.4	143.2
2.164	316.1	146.8
2.168	321	148.6
2.172	323.4	150.3
2.176	324.7	151.4
2.18	327.8	151.7
2.184	329.1	153.1
2.188	331.4	154.7
2.192	333.2	156.5
2.196	335.2	157.7
2.2	338.6	159.3
2.204	340.2	160.7
2.208	343.9	161.4
2.212	346.8	161.2
2.216	348.9	164
2.22	352	164.3
2.224	353.8	166.6
2.228	358.3	167.7
2.232	361.4	169.1
2.236	364.2	171.3
2.24	368.3	173.5
2.244	370.9	175.4
2.248	374.2	176.5
2.252	376.9	176.8
2.256	378.8	180.1
2.26	383.2	179.7
2.264	385.9	180.4
2.268	389.7	181.4
2.272	392.1	181.5
2.276	394.4	183
2.28	397.5	182.3
2.284	400.2	183.5
2.288	404.7	184.2
2.292	407.6	184.9
2.296	410.1	188.2
2.3	415.2	188.9
2.304	417.7	193.2
2.308	419.4	195.7
2.312	421.6	197.1
2.316	425	199
2.32	429	201.3
2.324	432.1	204.9
2.328	437.5	207.4
2.332	439.8	209.4
2.336	442.7	213.1
2.34	446.1	217.3
2.344	449.1	221.7
2.348	453.5	226
2.352	457.7	229.2
2.356	460.3	233.5
2.36	462.1	238
2.364	464.1	243.7
2.368	467.2	247.9
2.372	470.6	251.7
2.376	469.2	258.3
2.38	469.6	262.9
2.384	468.3	267.9
2.388	466.2	273.3
2.392	461.5	278.1
2.396	455.4	283.8
2.4	450.6	288.2
2.404	444	292.9
2.408	440.1	298.9
2.412	437.4	305.1
2.416	435.4	311.7
2.42	435.3	316.1
2.424	434.7	320.1
2.428	438.1	325
2.432	442.7	330.4
2.436	445.4	336.6
2.44	449.2	342.3
2.444	452.5	348
2.448	457.5	354
2.452	461.5	359.6
2.456	465.9	365.7
2.46	472.1	371
2.464	476.9	378.5
2.468	482.2	384.2
2.472	487.9	389
2.476	493	395.2
2.48	499.4	400.4
2.484	504.4	407.8
2.488	511.5	414.6
2.492	518.1	411.1
2.496	523.7	294.1
2.5	530.8	128.5
2.504	535.4	46.3
2.508	541.2	24.2
2.512	547.4	18
2.516	553.7	21.4
2.52	561.1	23.3
2.524	567.4	21.1
2.528	574.2	21.3
2.532	580.5	20.6
2.536	585	21.1
2.54	591.4	21.6
2.544	596.7	22
2.548	603.8	22
2.552	612.2	22.6
2.556	616.3	22.3
2.56	620.3	20.5
2.564	625.3	22
2.568	610.5	21.2
2.572	421.6	22
2.576	196.2	23.4
2.58	95.5	22.6
2.584	70.6	23.7
2.588	66.2	23.2
2.592	67.3	21.7
2.596	63.4	23.5
2.6	53.7	23.3
2.604	50.6	24.4
2.608	49.6	25.2
2.612	48.3	23.8
2.616	50.9	24.7
2.62	51.2	23.8
2.624	50.6	23.5
2.628	51.7	23.1
2.632	50.5	21.1
2.636	51.1	22.6
2.64	53	23.4
2.644	50.9	23.9
2.648	51.9	24.1
2.652	52.7	23.8
2.656	52.3	23.7
2.66	54.7	23.2
2.664	52.7	24
2.668	53.1	24.1
2.672	55.7	23.2
2.676	55	23.7
2.68	54.7	22.5
2.684	53.4	24.7
2.688	53.9	26.2
2.692	55.9	25.7
2.696	56.2	26.4
2.7	57	26.1
2.704	56.6	25.7
2.708	55.3	26.3
2.712	55.6	27
2.716	55.5	27.7
2.72	56.4	26.7
2.724	57.8	26.7
2.728	58.2	27.7
2.732	57.6	28.1
2.736	57.3	26.3
2.74	58.3	25.2
2.744	58.1	25.8
2.748	60.3	25.9
2.752	60.1	25.3
2.756	60.2	25.7
2.76	61.6	24.8
2.764	60.6	25.1
2.768	61.6	24.4
2.772	61.9	24.3
2.776	61.9	26
2.78	61.9	25.1
2.784	60.6	23
2.788	60.9	22.7
2.792	62.5	23.3
2.796	62.8	24.5
2.8	64.1	24.6
2.804	62.7	24.5
2.808	62.4	24
2.812	63.9	23.7
2.816	64.7	24.3
2.82	65.7	23.5
2.824	64.9	25.2
2.828	66	25.2
2.832	65.5	24
2.836	64.7	23.5
2.84	66.1	22.4
2.844	65.8	23.5
2.848	66.3	23.5
2.852	67.2	22.1
2.856	65.6	22.8
2.86	66.9	20.8
2.864	66.4	21.9
2.868	67	21.3
2.872	67.6	21.2
2.876	67.4	22.4
2.88	68.2	22.1
2.884	69.1	21.1
2.888	68.1	20.1
2.892	67.7	19.8
2.896	66.3	21.4
2.9	68.2	20.2
2.904	68.5	20.1
2.908	68.9	20.5
2.912	68.3	19
2.916	68.1	18
2.92	70.4	17
2.924	69.5	17.5
2.928	70	17.5
2.932	70	16.2
2.936	70.1	16.6
2.94	71.4	16.6
2.944	70.2	16.9
2.948	69.7	16.8
2.952	71.1	15.8
2.956	71.5	15.6
2.96	72.1	13.7
2.964	71.7	15.4
2.968	72.4	16.1
2.972	73.4	16.8
2.976	72.4	17.1
2.98	72.4	15.7
2.984	72.4	16.9
2.988	73.8	18.9
2.992	73.5	19.5
2.996	73.6	20.4
3	73.8	19.9
3.004	72	19.6
3.008	74.3	19.5
3.012	73.3	20
3.016	74.1	20.5
3.02	75.4	19
3.024	75.7	21.1
3.028	75.8	21.5
3.032	77.3	21.2
3.036	76.1	22.3
3.04	75.8	21.3
3.044	74.1	22.4
3.048	74.3	21.4
3.052	75	21.7
3.056	75.6	22.5
3.06	77.8	21.7
3.064	77.3	22.3
3.068	77.8	22.3
3.072	78.5	21.7
3.076	77.1	23.3
3.08	78.1	23.7
3.084	79	23.8
3.088	80	23.4
3.092	79.5	22.9
3.096	78.7	25.8
3.1	79.6	24.2
3.104	78.3	24.6
3.108	79	25.6
3.112	79.8	25.5
3.116	78.4	25.9
3.12	78.3	25.2
3.124	77.2	25.1
3.128	78.2	25.7
3.132	77.4	25.2
3.136	78.9	26.3
3.14	79.7	25.3
3.144	77.4	25.4
3.148	77.7	24.9
3.152	79	26
3.156	79.3	28.1
3.16	79	28.1
3.164	79.8	28.1
3.168	80.3	27.2
3.172	81.9	26.7
3.176	81.2	27.3
3.18	80.3	27.5
3.184	80.1	28.2
3.188	78.4	28.1
3.192	79.7	28.2
3.196	80.1	30.2
3.2	82.2	28.9
3.204	81.6	28.9
3.208	81.4	30
3.212	81.2	30.6
3.216	81.3	30.2
3.22	82.8	29.9
3.224	81.6	30.5
3.228	80.9	30.9
3.232	80.7	31.6
3.236	81.8	32.5
3.24	82.8	31
3.244	82.6	31.1
3.248	83.2	31.8
3.252	83.9	30.7
3.256	82.2	32
3.26	84.7	30.9
3.264	83.3	30.6
3.268	83.1	31.7
3.272	82.4	31.3
3.276	83.2	31.1
3.28	83.8	31.8
3.284	82.1	33.8
3.288	83.6	33
3.292	84.6	31.9
3.296	83.4	32.8
3.3	85.2	31.2
3.304	85.4	31.8
3.308	86.4	33.3
3.312	85.2	34
3.316	84.3	34.6
3.32	85.5	32.6
3.324	84.4	33.5
3.328	84.8	33.9
3.332	84.8	33.2
3.336	84.4	34.5
3.34	85.8	34.7
3.344	84	35.2
3.348	85.5	34.8
3.352	87	34.7
3.356	86.7	34.8
3.36	87.5	34.6
3.364	86.3	35
3.368	86.5	35
3.372	85.2	35.4
3.376	86.2	35.7
3.38	86.4	34.6
3.384	86.3	35.3
3.388	87	35.2
3.392	87.1	35
3.396	85.8	35.6
3.4	87.2	35.3
3.404	89.9	37.1
3.408	90.9	36.4
3.412	90.6	35.6
3.416	89.9	36.2
3.42	89.3	37.3
3.424	88.5	37.7
3.428	89	38.3
3.432	88.5	37.6
3.436	86.9	36.9
3.44	87.8	37.1
3.444	88.8	38.8
3.448	88.4	39.2
3.452	87.5	38.3
3.456	86.2	38.4
3.46	87.9	37.6
3.464	87.4	37.3
3.468	88.7	37.4
3.472	89	39.2
3.476	89.6	40.2
3.48	89.7	38.6
3.484	89.1	40.7
3.488	89.5	38.7
3.492	88.1	37.2
3.496	87	39
3.5	89.2	38.5
3.504	89	38.7
3.508	89	39.9
3.512	88.9	40.9
3.516	88.9	41.8
3.52	90.5	40.5
3.524	91.1	41.2
3.528	90.9	40.2
3.532	90.4	40
3.536	86.3	41.2
3.54	81.3	41.8
3.544	79.2	41.5
3.548	80.1	42.8
3.552	80.9	42
3.556	79.9	42.3
3.56	81.5	41.6
3.564	80.7	41.5
3.568	82.8	42.3
3.572	83.4	42
3.576	83.4	43.7
3.58	84.9	43.1
3.584	85.7	43.7
3.588	87.3	43.9
3.592	88.3	43.9
3.596	87	44.6
3.6	86.3	44.1
3.604	84.9	44.3
3.608	87.7	43.5
3.612	88.4	42.8
3.616	87.7	43.5
3.62	88.3	42.3
3.624	88.9	44.3
3.628	89.2	45.8
3.632	88.5	46
3.636	86.8	46.7
3.64	87.6	47.4
3.644	88.2	46.9
3.648	88.7	46.1
3.652	88.1	44.2
3.656	87.6	46.2
3.66	87.8	46.7
3.664	87	46.7
3.668	88.1	46.2
3.672	89.8	46.2
3.676	89.3	45.7
3.68	89.7	46.6
3.684	88.1	48.4
3.688	88.3	48.1
3.692	89.8	48.6
3.696	91.1	50
3.7	92.4	49.5
3.704	91.7	49.9
3.708	91.3	49.2
3.712	91.3	47.5
3.716	91	48.4
3.72	91.4	48.6
3.724	90.7	49.1
3.728	91.2	48.7
3.732	91.5	50.3
3.736	91.3	51.5
3.74	92.6	51
3.744	92.4	52.6
3.748	93	52.5
3.752	93.2	50.4
3.756	92.1	50.6
3.76	93.3	50.3
3.764	90.4	50.3
3.768	91.1	50.6
3.772	91.6	50.9
3.776	91.3	51.2
3.78	92.7	50.2
3.784	92.2	49.6
3.788	93	50.1
3.792	93.1	50.7
3.796	92.9	51.1
3.8	94.2	49.1
3.804	94.3	51
3.808	93.8	51.6
3.812	93.9	51.3
3.816	93.8	50.2
3.82	94.4	50
3.824	93.3	50.9
3.828	94.2	51.2
3.832	94.4	51.6
3.836	93	53
3.84	92.6	51.4
3.844	93.1	52
3.848	94.9	50.6
3.852	95.9	50.9
3.856	94.6	51.9
3.86	95.5	51.3
3.864	94.9	49.2
3.868	94.6	50.3
3.872	94.7	50.1
3.876	95	50.5
3.88	94.6	50.2
3.884	92.9	50.4
3.888	92.4	49.1
3.892	93.1	48.2
3.896	94.5	48.3
3.9	95.6	45.7
3.904	95.5	46.3
3.908	93.8	45.5
3.912	94.4	45.2
3.916	94.4	47.5
3.92	95	47.5
3.924	94.4	49
3.928	95.3	49.6
3.932	94.3	49.7
3.936	94	49.8
3.94	94.9	48.5
3.944	93.9	48.4
3.948	94.7	49.6
3.952	95	49.8
3.956	94.5	52
3.96	94.3	51.8
3.964	90.7	51.2
3.968	88.5	52.1
3.972	85.5	53.4
3.976	85.6	53.1
3.98	87	53.4
3.984	87.4	53.2
3.988	88.2	53.4
3.992	88.7	53.8
3.996	88.1	54
4	89.2	54.3
4.004	89	56
4.008	89.5	56.3
4.012	88.8	55.7
4.016	88.8	55.4
4.02	90.6	55.2
4.024	90.5	56.6
4.028	91.3	57.8
4.032	90.6	57.4
4.036	89.9	57.4
4.04	91.1	56.2
4.044	91.3	58
4.048	91.5	58
4.052	91.9	58
4.056	92.4	59.5
4.06	93.2	59
4.064	91.8	58.6
4.068	93.1	57.2
4.072	94	57.3
4.076	92.8	57.4
4.08	94.1	57.5
4.084	94.4	58.5
4.088	94.8	55.5
4.092	93.4	53.8
4.096	94	54.4
4.1	94.7	53.1
4.104	94.6	51.4
4.108	95.3	51.6
4.112	95	51.3
4.116	94.7	52.9
4.12	95.7	52.9
4.124	94.9	52.7
4.128	94.9	51.8
4.132	93.6	52.5
4.136	88.4	53.4
4.14	87	52.9
4.144	86.4	52.3
4.148	88.2	52.4
4.152	89.1	52.6
4.156	90	54.1
4.16	91	53.4
4.164	90.4	54.3
4.168	88.6	55
4.172	77.1	54.2
4.176	65.7	55.2
4.18	61.4	54
4.184	60.1	56.6
4.188	61	56.4
4.192	60.6	57.2
4.196	61.1	56.8
4.2	62.5	55.9
4.204	62.7	57.8
4.208	62.9	58.3
4.212	62.8	57.4
4.216	61.7	56.8
4.22	62.4	56.4
4.224	62.4	58.5
4.228	61.7	58.1
4.232	61.4	58
4.236	63.3	58.9
4.24	64.3	58.9
4.244	63.5	60.3
4.248	63.8	60.1
4.252	63.5	58.7
4.256	62.9	59.3
4.26	62.3	58.9
4.264	60.5	59.5
4.268	61.2	59.7
4.272	62.3	59.8
4.276	62.1	61.6
4.28	62.4	61.5
4.284	61.1	61
4.288	62.8	60.9
4.292	62.6	60.9
4.296	62.1	61.5
4.3	62.4	62
4.304	58.7	62.6
4.308	57.7	63.3
4.312	57.5	62.5
4.316	57	63.1
4.32	55.8	63
4.324	53.4	62.9
4.328	52.6	63.5
4.332	54.3	63.1
4.336	54.6	63
4.34	55	62.5
4.344	52.8	62.5
4.348	51.5	62.7
4.352	49.9	63.1
4.356	50.1	62.6
4.36	51.1	62.8
4.364	50.9	64.9
4.368	52.5	64.6
4.372	51.6	63.3
4.376	50.5	63.9
4.38	52	62.1
4.384	50.1	60.3
4.388	51.4	58.3
4.392	51.3	56.7
4.396	51.1	56.7
4.4	51.1	55.5
4.404	49	56.7
4.408	48.5	56.3
4.412	47.5	57.6
4.416	46.2	57.6
4.42	46.6	55.3
4.424	44.9	55.3
4.428	45.8	54.8
4.432	45.4	55.6
4.436	45.4	55.4
4.44	45.5	53.9
4.444	44.5	54.4
4.448	44.8	53.4
4.452	43.8	51.6
4.456	42.7	51.7
4.46	43.8	49.1
4.464	42.4	48.9
4.468	42.8	50.9
4.472	43	52
4.476	42.4	52.4
4.48	42.8	51.4
4.484	42	51.3
4.488	41.1	51.4
4.492	40	52.3
4.496	38.9	51.7
4.5	39.7	51.4
4.504	37.5	52.7
4.508	38.5	52.8
4.512	39	53
4.516	39.4	52.8
4.52	40.2	51.1
4.524	40.2	52.3
4.528	40.6	52.5
4.532	41.5	55.6
4.536	39.8	55.7
4.54	38.1	55.5
4.544	36.1	56.3
4.548	35.3	56.3
4.552	36.6	56.8
4.556	35.4	57.2
4.56	35.8	56.9
4.564	35.2	58.6
4.568	34.7	58.7
4.572	34.3	58.9
4.576	36	59.9
4.58	37.5	59.2
4.584	36.1	58.5
4.588	35.9	59.9
4.592	36.2	59.3
4.596	37.1	58.5
4.6	39.6	58.4
4.604	40.3	59.2
4.608	40.2	59.2
4.612	39.2	59.8
4.616	38.7	60.6
4.62	39.6	60.3
4.624	39.1	60.6
4.628	39	61.4
4.632	39.4	61.2
4.636	39.2	62.1
4.64	39.6	59.6
4.644	39.9	61.7
4.648	41.9	62.7
4.652	42.1	64.3
4.656	41.7	63.2
4.66	42.9	61.9
4.664	42	62.9
4.668	42.1	63.3
4.672	41.7	63.6
4.676	40.3	63.5
4.68	41.6	64.6
4.684	42.8	65.2
4.688	44.7	64.6
4.692	42.9	64.2
4.696	42.1	64
4.7	43.2	64
4.704	43.3	64.9
4.708	44.2	65
4.712	41.9	65.9
4.716	41.9	66.3
4.72	43.1	65.9
4.724	43.4	66.1
4.728	43.9	66.2
4.732	43.3	65.7
4.736	43.7	65.3
4.74	44.6	61.5
4.744	42.8	60.7
4.748	44	58.8
4.752	44.9	57.1
4.756	44.3	57.4
4.76	45.6	56.9
4.764	44.8	57.1
4.768	44.3	57.4
4.772	43.3	57.6
4.776	44.1	57.7
4.78	45.2	56.4
4.784	45	56.8
4.788	44.9	56.2
4.792	44.1	55.8
4.796	44.1	57.5
4.8	46.6	56.1
4.804	46.8	56.9
4.808	47.6	56.4
4.812	47	56.3
4.816	46.1	56
4.82	46.1	55.4
4.824	44.9	56
4.828	45.9	55.7
4.832	46.7	56.4
4.836	46.4	57.4
4.84	47	56.7
4.844	46.7	57.1
4.848	48.7	57.4
4.852	49.9	58.1
4.856	48.6	59.9
4.86	48.4	60
4.864	48.8	60.1
4.868	49	58.5
4.872	49	57.7
4.876	48.1	58.8
4.88	48.1	59.1
4.884	48.8	60.2
4.888	49.5	60.9
4.892	49.3	61.1
4.896	48.2	60.7
4.9	48.7	58.4
4.904	48	57.8
4.908	48.2	58.5
4.912	49.1	59
4.916	50.2	59.1
4.92	52.4	59.1
4.924	51.3	61.4
4.928	52.8	61.8
4.932	53	61.3
4.936	52.1	60.2
4.94	51.3	59.1
4.944	50.7	59.2
4.948	52.1	59.9
4.952	51.7	61
4.956	51.6	61.2
4.96	52.6	60.7
4.964	50.7	60
4.968	51.5	61
4.972	52.8	61.3
4.976	53.1	62
4.98	52.9	62.7
4.984	51.5	61.4
4.988	52	59.3
4.992	51.9	60.5
4.996	51.6	61.5
5	52.4	60.9
5.004	50.9	61.3
5.008	50.1	58.3
5.012	49.2	56.8
5.016	50.9	57.2
5.02	52.4	56.2
5.024	51.6	56.3
5.028	52.9	56.2
5.032	48.3	51.6
5.036	43	45.8
5.04	42.5	43.2
5.044	42.4	42.9
5.048	40.4	35.5
5.052	39.9	30.9
5.056	37.3	26.8
5.06	31.3	23
5.064	29.4	18.7
5.068	26.4	14.1
5.072	24.9	9.2
5.076	27	9.6
5.08	28.1	9.1
5.084	26.7	6.9
5.088	26	4.5
5.092	25.1	2.7
5.096	25.5	2.5
5.1	24.6	-0.3
5.104	23.3	-2.3
5.108	21.2	-3.2
5.112	20.5	-5.3
5.116	19.5	-6
5.12	18.8	-8
5.124	17	-11.3
5.128	17.1	-12
5.132	17.6	-14.3
5.136	16.6	-13.9
5.14	17.1	-14.1
5.144	15.8	-16.2
5.148	16.2	-16.8
5.152	15.6	-18.3
5.156	15.5	-19.6
5.16	15.2	-20.1
5.164	15.2	-20.8
5.168	15.9	-22.4
5.172	13.7	-22.5
5.176	13.5	-20.3
5.18	14	-13.3
5.184	13.8	-7.8
5.188	11.7	-4.8
5.192	10.1	-3
5.196	9.6	-1.2
5.2	9.4	-1.3
5.204	10.3	-1.7
5.208	10.2	-1.3
5.212	8.2	-2.6
5.216	5.9	-2.6
5.22	5.7	-2
5.224	6.2	-0.2
5.228	5.3	-0.3
5.232	2.9	-0.5
5.236	1.1	0
5.24	0.9	-0.1
5.244	0.4	-0.6
5.248	0	-1.5
5.252	-0.6	0.1
5.256	-1.9	0.8
5.26	-2.2	1.1
5.264	-0.2	0.9
5.268	-0.3	0.5
5.272	-0.8	-0.1
5.276	-0.9	-0.1
5.28	0	0
5.284	0.2	-0.5
5.288	-0.2	-1.1
5.292	-0.5	-1
5.296	-1	-1
5.3	-1.3	-0.9
5.304	-1.7	-0.6
5.308	-0.9	-0.1
5.312	-1.1	-0.5
5.316	-1.4	0.2
5.32	-1.4	1.8
5.324	-1.6	1.5
5.328	-1.3	1.6
5.332	-1.6	1
5.336	-1.2	-0.4
5.34	-0.3	-0.6
5.344	-0.4	0
5.348	1.2	-0.4
5.352	0.3	-0.3
5.356	-1.8	0.4
5.36	-2	1.8
5.364	-1.6	1.4
5.368	-0.8	0.1
5.372	-0.6	-1.3
5.376	0.8	-0.2
5.38	1.2	0.9
5.384	1.2	0.5
5.388	0.2	1
5.392	-0.1	0.1
5.396	-0.8	-0.6
5.4	-1.2	0.5
5.404	0.1	0.9
5.408	0.4	0
5.412	0.2	0
5.416	-0.8	-1.5
5.42	-0.4	-1.4
5.424	-0.1	-0.4
5.428	1.5	-1
5.432	0.3	-0.4
5.436	0.3	-0.3
5.44	0.3	0
5.444	-0.2	-0.6
5.448	-1.4	-0.5
5.452	-1	1.1
5.456	-1.5	1.5
5.46	-0.6	0.4
5.464	-0.6	-0.4
5.468	0.2	-1.1
5.472	0	-0.8
5.476	0.2	-0.3
5.48	-0.1	-0.3
5.484	-1.3	-0.1
5.488	-0.8	-0.6
5.492	0.1	0.3
5.496	0.1	-0.4
5.5	0.4	0.4
5.504	-0.8	0.3
5.508	-1	0
5.512	-0.3	0
5.516	-0.2	0
5.52	0.8	-0.6
5.524	1.6	-1.1
5.528	-0.9	-1.1
5.532	-1.3	-0.8
5.536	-2.4	0
5.54	-3	0
5.544	-1.5	0.2
5.548	-1.5	-0.6
5.552	-0.5	-1.7
5.556	0.6	-1.4
5.56	0.1	-1.3
5.564	-0.8	-1.2
5.568	-0.1	-1.9
5.572	-0.1	-1.1
5.576	-0.4	-1.3
5.58	-0.3	-0.4
5.584	0.9	-1
5.588	-0.2	-1.7
5.592	-1.5	-1.4
5.596	-2.7	-1.1
5.6	-1.8	0.4
5.604	-0.9	-0.1
5.608	-0.5	-0.8
5.612	0	-1
5.616	-0.5	-0.5
5.62	-0.5	-0.3
5.624	-0.8	-1.2
5.628	0.2	0.6
5.632	-1.1	0
5.636	0	-0.6
5.64	1.7	-1.8
5.644	3.4	-1.2
5.648	6.6	0.3
5.652	7.2	0.2
5.656	6.7	3.2
5.66	6.5	6.9
5.664	5.4	7.7
5.668	3.5	7.2
5.672		7.1
5.676		4.2
5.68		3.4

## Sheet: Fig 1C
	PBS	WSSV
3202.4	0	-43.559
3201.11	18.2393	-31.4681
3199.81	33.8234	-21.0205
3198.52	46.479	-12.365
3197.22	56.016	-5.57989
3195.93	62.351	-0.66528
3194.64	65.488	2.43861
3193.34	65.551	3.85919
3192.04	62.7809	3.78041
3190.75	57.498	2.4142
3189.45	50.1163	0
3188.16	41.1138	-3.21584
3186.86	31.0186	-6.98994
3185.56	20.3447	-11.1147
3184.27	9.63198	-15.3938
3182.97	-0.63708	-19.6789
3181.67	-10.0613	-23.8732
3180.37	-18.2826	-27.9015
3179.08	-25.0679	-31.7414
3177.78	-30.2792	-35.3981
3176.48	-33.8756	-38.8963
3175.18	-35.9375	-42.2861
3173.88	-36.6277	-45.6199
3172.58	-36.1845	-48.9486
3171.28	-34.8929	-52.3101
3169.98	-33.0907	-55.739
3168.68	-31.1161	-59.2494
3167.38	-29.2943	-62.8387
3166.08	-27.9073	-66.4851
3164.78	-27.2055	-70.1646
3163.48	-27.3656	-73.8417
3162.18	-28.4935	-77.4788
3160.88	-30.6117	-81.0362
3159.58	-33.6916	-84.4918
3158.28	-37.633	-87.8288
3156.97	-42.2847	-91.0428
3155.67	-47.4495	-94.1367
3154.37	-52.9289	-97.1338
3153.07	-58.5096	-100.06
3151.76	-63.988	-102.944
3150.46	-69.1723	-105.808
3149.16	-73.9207	-108.678
3147.85	-78.1183	-111.563
3146.55	-81.688	-114.459
3145.24	-84.5798	-117.34
3143.94	-86.7956	-120.177
3142.63	-88.353	-122.92
3141.33	-89.2783	-125.505
3140.02	-89.6274	-127.875
3138.72	-89.4495	-129.969
3137.41	-88.7911	-131.736
3136.11	-87.6921	-133.14
3134.8	-86.1747	-134.161
3133.49	-84.273	-134.815
3132.19	-82.0064	-135.137
3130.88	-79.3839	-135.185
3129.57	-76.4378	-135.049
3128.26	-73.1993	-134.828
3126.95	-69.7124	-134.633
3125.65	-66.0369	-134.571
3124.34	-62.2389	-134.736
3123.03	-58.4194	-135.211
3121.72	-54.6716	-136.039
3120.41	-51.124	-137.245
3119.1	-47.8665	-138.794
3117.79	-45.0101	-140.628
3116.48	-42.6405	-142.649
3115.17	-40.8112	-144.722
3113.86	-39.5663	-146.704
3112.55	-38.9076	-148.439
3111.24	-38.8024	-149.775
3109.93	-39.1739	-150.571
3108.62	-39.9327	-150.726
3107.31	-40.9524	-150.175
3105.99	-42.0846	-148.897
3104.68	-43.1566	-146.917
3103.37	-44.0068	-144.315
3102.06	-44.4629	-141.211
3100.74	-44.3478	-137.752
3099.43	-43.5227	-134.12
3098.12	-41.8244	-130.486
3096.8	-39.1246	-127.016
3095.49	-35.3322	-123.865
3094.18	-30.3361	-121.127
3092.86	-24.073	-118.862
3091.55	-16.4893	-117.071
3090.23	-7.54161	-115.688
3088.92	-0.92666	-114.612
3087.6	0.3996	-113.67
3086.28	3.05009	-112.665
3084.97	6.95978	-111.39
3083.65	12.0431	-109.611
3082.34	18.1791	-107.123
3081.02	25.2199	-103.747
3079.7	32.9917	-99.3392
3078.39	41.2929	-93.8209
3077.07	49.9057	-87.1677
3075.75	58.6005	-79.4164
3074.43	67.1479	-70.6562
3073.11	75.3215	-61.0357
3071.8	82.9145	-50.7363
3070.48	89.7472	-39.9628
3069.16	95.6775	-28.9229
3067.84	100.602	-17.8262
3066.52	104.465	-9.4005
3065.2	107.262	-3.49092
3063.88	109.03	2.03684
3062.56	109.858	7.12646
3061.24	109.867	11.7648
3059.92	109.214	15.9854
3058.6	108.076	19.8561
3057.28	106.649	23.474
3055.95	105.136	26.9531
3054.63	103.746	30.413
3053.31	102.686	33.9696
3051.99	102.156	37.7219
3050.66	102.351	41.7504
3049.34	103.451	46.1058
3048.02	105.635	50.8176
3046.7	109.06	55.8847
3045.37	113.874	61.2849
3044.05	120.201	66.9801
3042.72	128.141	72.9176
3041.4	137.76	79.0415
3040.08	149.086	85.2975
3038.75	162.105	91.6399
3037.43	176.748	98.0323
3036.1	192.897	104.456
3034.77	210.386	110.911
3033.45	229.005	117.416
3032.12	248.518	124.015
3030.8	268.68	130.773
3029.47	289.25	137.776
3028.14	310.033	145.142
3026.82	330.89	153.008
3025.49	351.777	161.543
3024.16	372.758	170.942
3022.83	394.018	181.425
3021.5	415.878	193.237
3020.18	438.78	206.643
3018.85	463.28	221.92
3017.52	490.016	239.352
3016.19	519.67	259.213
3014.86	552.93	281.761
3013.53	590.435	307.213
3012.2	632.738	335.747
3010.87	680.256	367.479
3009.54	733.237	402.453
3008.21	791.751	440.644
3006.88	855.671	481.949
3005.55	924.699	526.196
3004.22	998.388	573.155
3002.88	1076.19	622.552
3001.55	1157.52	674.084
3000.22	1241.8	727.447
2998.89	1328.52	782.355
2997.55	1417.33	838.558
2996.22	1508.02	895.856
2994.89	1600.58	954.114
2993.55	1695.22	1013.26
2992.22	1792.29	1073.27
2990.89	1892.24	1134.17
2989.55	1995.6	1195.99
2988.22	2102.82	1258.76
2986.88	2214.24	1322.46
2985.55	2329.93	1387
2984.21	2449.68	1452.19
2982.88	2572.89	1517.72
2981.54	2698.57	1583.16
2980.2	2825.32	1647.96
2978.87	2951.44	1711.48
2977.53	3074.96	1773.03
2976.19	3193.81	1831.91
2974.86	3305.97	1887.49
2973.52	3409.64	1939.27
2972.18	3503.44	1986.94
2970.84	3586.58	2030.45
2969.5	3658.99	2070.06
2968.17	3721.41	2106.39
2966.83	3775.47	2140.39
2965.49	3823.63	2173.35
2964.15	3869.1	2206.84
2962.81	3915.68	2242.61
2961.47	3967.54	2282.55
2960.13	4028.91	2328.5
2958.79	4103.85	2382.13
2957.45	4195.84	2444.83
2956.11	4307.55	2517.56
2954.77	4440.53	2600.71
2953.43	4595.03	2694.05
2952.08	4769.8	2796.65
2950.74	4962.12	2906.88
2949.4	5167.82	3022.42
2948.06	5381.39	3140.37
2946.72	5596.29	3257.33
2945.37	5805.23	3369.58
2944.03	6000.53	3473.25
2942.69	6174.58	3564.5
2941.34	6320.22	3639.77
2940	6431.17	3695.91
2938.65	6502.33	3730.38
2937.31	6530.14	3741.41
2935.96	6512.71	3728.07
2934.62	6449.94	3690.3
2933.27	6343.51	3628.98
2931.93	6196.77	3545.79
2930.58	6014.51	3443.21
2929.24	5802.73	3324.3
2927.89	5568.24	3192.62
2926.54	5318.37	3051.98
2925.2	5060.53	2906.32
2923.85	4801.91	2759.48
2922.5	4549.15	2615.1
2921.15	4308.11	2476.43
2919.81	4083.67	2346.26
2918.46	3879.64	2226.88
2917.11	3698.76	2119.99
2915.76	3542.7	2026.77
2914.41	3412.21	1947.9
2913.06	3307.23	1883.59
2911.71	3227.1	1833.71
2910.36	3170.68	1797.83
2909.01	3136.59	1775.34
2907.66	3123.28	1765.45
2906.31	3129.18	1767.36
2904.96	3152.73	1780.16
2903.61	3192.44	1802.98
2902.26	3246.82	1834.88
2900.91	3314.33	1874.88
2899.56	3393.34	1921.94
2898.2	3482.02	1974.91
2896.85	3578.25	2032.46
2895.5	3679.59	2093.12
2894.15	3783.24	2155.22
2892.8	3886.02	2216.91
2891.44	3984.46	2276.17
2890.09	4074.88	2330.9
2888.73	4153.49	2378.92
2887.38	4216.6	2418.1
2886.03	4260.73	2446.44
2884.67	4282.84	2462.16
2883.32	4280.45	2463.79
2881.96	4251.83	2450.27
2880.6	4196.07	2420.99
2879.25	4113.16	2375.84
2877.89	4004.01	2315.24
2876.54	3870.4	2240.14
2875.18	3714.88	2151.91
2873.82	3540.68	2052.38
2872.47	3351.52	1943.67
2871.11	3151.42	1828.12
2869.75	2944.53	1708.2
2868.39	2734.92	1586.34
2867.03	2526.42	1464.88
2865.68	2322.44	1345.95
2864.32	2125.91	1231.4
2862.96	1939.16	1122.72
2861.6	1763.9	1021.04
2860.24	1601.26	927.099
2858.88	1451.75	841.272
2857.52	1315.41	763.588
2856.16	1191.87	693.796
2854.8	1080.45	631.42
2853.44	980.245	575.828
2852.08	890.266	526.293
2850.72	809.5	482.07
2849.36	736.981	442.44
2847.99	671.842	406.756
2846.63	613.349	374.478
2845.27	560.9	345.179
2843.91	514.021	318.555
2842.54	472.349	294.414
2841.18	435.59	272.651
2839.82	403.493	253.228
2838.45	375.817	236.139
2837.09	352.3	221.386
2835.73	332.633	208.948
2834.36	316.455	198.76
2833	303.349	190.702
2831.63	292.841	184.583
2830.27	284.427	180.157
2828.9	277.579	177.115
2827.53	271.772	175.108
2826.17	266.511	173.767
2824.8	261.342	172.716
2823.44	255.876	171.602
2822.07	249.79	170.104
2820.7	242.848	167.961
2819.33	234.886	164.975
2817.97	225.811	161.018
2816.6	215.6	156.042
2815.23	204.279	150.066
2813.86	191.917	143.172
2812.49	178.619	135.497
2811.12	164.506	127.213
2809.76	149.716	118.519
2808.39	134.399	109.624
2807.02	118.717	100.741
2805.65	102.834	92.0658
2804.28	86.9269	83.7784
2802.9	71.1841	76.0378
2801.53	55.7982	68.9737
2800.16	40.9776	62.6968
2798.79	26.9315	57.2927
2797.42	13.8636	52.824
2796.05	1.97619	48.1621
2794.68	-8.55329	43.5568
2793.3	-17.5726	39.9949
2791.93	-24.9722	37.4872
2790.56	-30.6903	36.0316
2789.18	-34.7111	35.6102
2787.81	-37.0872	36.1877
2786.44	-37.9178	37.7064
2785.06	-37.3596	40.0839
2783.69	-35.6108	43.2107
2782.31	-32.8989	46.9488
2780.94	-29.473	51.1344
2779.56	-25.5822	55.5802
2778.19	-21.4595	60.0827
2776.81	-17.315	64.4307
2775.44	-13.3095	68.4149
2774.06	-9.55664	71.8411
2772.68	-6.11696	74.542
2771.31	-2.98467	76.3887
2769.93	-0.10372	77.3016
2768.55	2.63342	77.2582
2767.18	5.37607	76.2981
2765.8	8.29717	74.5237
2764.42	11.5853	72.0975
2763.04	15.4305	69.2343
2761.66	20.0043	66.1905
2760.28	25.454	63.2497
2758.9	31.89	60.7058
2757.52	39.3791	58.8452
2756.14	46.6786	57.929
2754.76	53.9926	58.1766
2753.38	62.2738	59.7512
2752	71.4054	62.75
2750.62	81.2377	67.1973
2749.24	91.5968	73.0435
2747.86	102.296	80.1683
2746.48	113.144	88.389
2745.1	123.959	97.473
2743.71	134.575	107.152
2742.33	144.85	117.141
2740.95	154.675	127.152
2739.57	163.972	136.917
2738.18	172.703	146.196
2736.8	180.858	154.796
2735.42	188.462	162.572
2734.03	195.563	169.436
2732.65	202.221	175.354
2731.26	208.509	180.339
2729.88	214.493	184.446
2728.49	220.226	187.758
2727.11	225.74	190.375
2725.72	231.041	192.397
2724.34	236.098	193.917
2722.95	240.845	195.007
2721.56	245.184	195.716
2720.18	248.988	196.06
2718.79	252.11	196.027
2717.4	254.397	195.584
2716.01	255.704	194.682
2714.63	255.911	193.267
2713.24	254.939	191.296
2711.85	252.768	188.75
2710.46	249.453	185.644
2709.07	245.135	182.042
2707.68	240.044	178.063
2706.29	234.506	173.884
2704.9	228.933	169.742
2703.51	223.816	165.925
2702.12	219.706	162.768
2700.73	217.187	160.633
2699.34	216.856	159.895
2697.95	219.284	160.923
2696.56	224.99	164.059
2695.17	234.408	169.599
2693.78	247.859	177.774
2692.38	265.526	188.734
2690.99	287.438	202.536
2689.6	313.458	219.141
2688.2	343.281	238.401
2686.81	376.441	260.071
2685.42	412.327	283.81
2684.02	450.2	309.191
2682.63	489.227	335.719
2681.24	528.507	362.843
2679.84	567.113	389.974
2678.45	604.121	416.51
2677.05	638.652	441.849
2675.65	669.895	465.412
2674.26	697.144	486.658
2672.86	719.813	505.1
2671.47	737.454	520.321
2670.07	749.764	531.981
2668.67	756.59	539.831
2667.28	757.922	543.714
2665.88	753.885	543.571
2664.48	744.726	539.439
2663.08	730.793	531.453
2661.68	712.522	519.837
2660.28	690.41	504.899
2658.89	665	487.018
2657.49	636.859	466.637
2656.09	606.56	444.243
2654.69	574.668	420.357
2653.29	541.722	395.513
2651.89	508.231	370.242
2650.49	474.66	345.057
2649.09	441.423	320.432
2647.69	408.884	296.792
2646.28	377.349	274.498
2644.88	347.07	253.837
2643.48	318.243	235.018
2642.08	291.014	218.166
2640.68	265.479	203.328
2639.27	241.69	190.473
2637.87	219.66	179.503
2636.47	199.37	170.266
2635.06	180.772	162.563
2633.66	163.797	156.171
2632.26	148.361	150.851
2630.85	134.368	146.365
2629.45	121.715	142.489
2628.04	110.297	139.023
2626.64	100.007	135.797
2625.23	90.7404	132.68
2623.83	82.3925	129.578
2622.42	74.8608	126.432
2621.01	68.0439	123.216
2619.61	61.8415	119.932
2618.2	56.1542	116.598
2616.79	50.882	113.244
2615.39	45.9286	109.901
2613.98	41.1987	106.599
2612.57	36.6043	103.353
2611.16	32.0651	100.168
2609.75	27.5133	97.0296
2608.34	22.8971	93.9106
2606.94	18.1828	90.769
2605.53	13.358	87.5537
2604.12	8.43309	84.209
2602.71	3.44038	80.6806
2601.3	-1.56823	76.9216
2599.89	-6.52431	72.8978
2598.48	-11.3482	68.5922
2597.06	-15.9565	64.0092
2595.65	-20.2684	59.1761
2594.24	-24.2137	54.1434
2592.83	-27.7389	48.984
2591.42	-30.8141	43.7906
2590.01	-33.4358	38.6718
2588.59	-35.6278	33.7471
2587.18	-37.4414	29.1418
2585.77	-38.9503	24.9807
2584.35	-40.2441	21.3824
2582.94	-41.4199	18.4537
2581.53	-42.5733	16.2844
2580.11	-43.7874	14.9431
2578.7	-45.1228	14.4733
2577.28	-46.6104	14.8915
2575.87	-48.2445	16.1856
2574.45	-49.9799	17.3629
2573.03	-51.7321	18.3281
2571.62	-53.3822	19.9682
2570.2	-54.7826	22.1697
2568.79	-55.7674	24.8022
2567.37	-56.1649	27.7284
2565.95	-55.8093	30.8071
2564.53	-54.5539	33.9018
2563.12	-53.4242	36.8878
2561.7	-51.7644	39.6632
2560.28	-48.9775	42.1522
2558.86	-45.0775	44.3108
2557.44	-40.1211	46.1349
2556.02	-34.204	47.6586
2554.6	-27.4519	48.9535
2553.19	-20.0052	50.132
2551.77	-12.0122	51.331
2550.34	-3.61107	52.7132
2548.93	5.08209	54.4567
2547.5	13.9772	56.7345
2546.08	23.022	59.712
2544.66	32.1999	63.5272
2543.24	41.5301	68.2842
2541.82	51.0589	74.0388
2540.4	60.8493	80.7923
2538.97	70.9674	88.4852
2537.55	81.4705	97.0019
2536.13	92.3853	106.162
2534.7	103.704	115.744
2533.28	115.363	125.476
2531.86	127.243	135.064
2530.43	139.167	144.198
2529.01	150.895	152.572
2527.58	162.146	159.898
2526.16	172.601	165.92
2524.73	181.924	170.429
2523.31	189.786	173.274
2521.88	195.881	174.358
2520.45	199.955	173.662
2519.03	201.819	171.221
2517.6	201.369	167.135
2516.18	198.597	161.555
2514.75	193.595	154.678
2513.32	186.556	146.729
2511.89	177.765	137.96
2510.46	167.587	128.629
2509.04	156.449	118.997
2507.61	144.812	109.314
2506.18	133.156	99.8155
2504.75	121.947	90.7184
2503.32	111.612	82.2116
2501.89	102.524	74.4626
2500.46	94.9759	67.6101
2499.03	89.175	61.7712
2497.6	85.2278	57.0317
2496.17	83.1447	53.4545
2494.74	82.8441	51.0791
2493.3	84.1572	49.912
2491.87	86.8475	49.9349
2490.44	90.6241	51.0956
2489.01	95.1651	53.3135
2487.57	100.13	56.4675
2486.14	105.188	60.4115
2484.71	110.026	64.9624
2483.28	114.369	69.91
2481.84	117.987	75.0249
2480.41	120.705	80.069
2478.97	122.402	84.7975
2477.54	123.014	88.9819
2476.1	122.528	92.4165
2474.67	120.974	94.9322
2473.23	118.423	96.4117
2471.8	114.97	96.7947
2470.36	110.731	96.0837
2468.93	105.834	94.3506
2467.49	100.409	91.7294
2466.05	94.5832	88.4108
2464.61	88.4799	84.6294
2463.18	82.2152	80.6524
2461.74	75.8966	76.7581
2460.3	69.6236	73.2162
2458.86	63.492	70.2728
2457.42	57.5926	68.1281
2455.99	52.0141	66.9229
2454.55	46.8425	66.7261
2453.11	42.1638	67.533
2451.67	38.0589	69.2591
2450.23	34.6054	71.7523
2448.79	31.8678	74.7938
2447.35	29.8989	78.1228
2445.9	28.7307	81.4482
2444.46	28.3731	84.4748
2443.02	28.807	86.9202
2441.58	29.9825	88.536
2440.14	31.8168	89.1235
2438.7	34.1973	88.5517
2437.25	36.9825	86.7611
2435.81	40.0067	83.7667
2434.37	43.0902	79.6599
2432.92	46.0454	74.596
2431.48	48.6876	68.7837
2430.03	50.8452	62.4677
2428.59	52.3718	55.9149
2427.15	53.1534	49.392
2425.7	53.1156	43.1474
2424.26	52.2316	37.4004
2422.81	50.5219	32.3241
2421.36	48.0539	28.037
2419.92	44.9403	24.6043
2418.47	41.3306	22.0335
2417.03	37.4025	20.2813
2415.58	33.3504	19.2604
2414.13	29.3759	18.8554
2412.68	25.6733	18.9307
2411.24	22.4177	19.344
2409.79	19.7579	19.9629
2408.34	17.8062	20.6726
2406.89	16.6301	21.3787
2405.44	16.2577	22.0247
2403.99	16.6725	22.5845
2402.54	17.819	23.0635
2401.09	18.8609	23.4921
2399.64	20.2565	23.9306
2398.19	22.0557	24.4417
2396.74	24.1357	24.4516
2395.29	26.3686	24.4573
2393.84	28.6519	24.7443
2392.39	30.9011	25.3538
2390.94	33.0699	26.32
2389.48	35.1323	27.6401
2388.03	37.1067	29.3075
2386.58	39.0292	31.2816
2385.12	40.9705	33.5209
2383.67	43.0164	35.9708
2382.22	45.2634	38.5743
2380.76	47.8066	41.2718
2379.31	50.7429	44.0226
2377.86	54.1419	46.7789
2376.4	58.0595	49.5163
2374.95	62.52	52.2173
2373.49	67.5158	54.8738
2372.03	73.0048	57.4849
2370.58	78.9085	60.0489
2369.12	85.1256	62.5756
2367.67	91.5158	65.055
2366.21	97.9262	67.4821
2364.75	104.186	69.8393
2363.3	110.119	72.1003
2361.84	115.548	74.2273
2360.38	120.316	76.1905
2358.92	124.276	77.944
2357.46	127.321	79.4638
2356	129.372	80.7215
2354.55	130.4	81.7187
2353.08	130.424	82.4718
2351.62	129.527	83.0366
2350.16	127.834	83.4819
2348.7	125.542	83.9218
2347.24	122.889	84.4805
2345.78	120.17	85.3163
2344.32	117.719	86.5971
2342.86	115.896	88.4918
2341.4	115.083	91.1756
2339.94	115.652	94.7901
2338.47	117.966	99.4654
2337.01	122.339	105.277
2335.55	129.037	112.265
2334.09	138.248	120.415
2332.62	150.069	129.651
2331.16	164.498	139.856
2329.69	181.413	150.843
2328.23	200.586	162.393
2326.77	221.674	174.254
2325.3	244.221	186.13
2323.83	267.695	197.742
2322.37	291.485	208.796
2320.9	314.932	219.015
2319.44	337.367	228.163
2317.97	358.12	236.024
2316.5	376.571	242.445
2315.04	392.166	247.315
2313.57	404.443	250.575
2312.1	413.066	252.231
2310.63	417.817	252.317
2309.17	418.63	250.926
2307.7	415.567	248.168
2306.23	408.834	244.189
2304.76	398.755	239.144
2303.29	385.752	233.189
2301.82	370.336	226.491
2300.35	353.056	219.186
2298.88	334.492	211.412
2297.41	315.216	203.28
2295.94	295.764	194.883
2294.47	276.62	186.297
2293	258.189	177.578
2291.52	240.789	168.764
2290.05	224.647	159.893
2288.58	209.894	150.994
2287.11	196.562	142.081
2285.63	184.607	133.177
2284.16	173.925	124.312
2282.69	164.35	115.51
2281.21	155.684	106.795
2279.74	147.722	98.2033
2278.26	140.259	89.7681
2276.79	133.105	81.5222
2275.31	126.104	73.4974
2273.84	119.138	65.7226
2272.36	112.131	58.2194
2270.89	105.061	51.0178
2269.41	97.9368	44.1285
2267.94	90.8171	37.5717
2266.46	83.7866	31.3623
2264.98	76.9495	25.5113
2263.5	70.4308	20.0424
2262.03	64.3486	14.9695
2260.55	58.7013	10.3077
2259.07	53.6423	6.08192
2257.59	49.3093	2.31247
2256.11	45.7533	-0.98264
2254.63	42.9936	-3.79466
2253.15	41.0305	-6.11072
2251.67	39.8246	-7.94542
2250.19	39.3217	-9.31473
2248.72	39.4487	-10.25
2247.23	40.1049	-10.815
2245.75	41.201	-11.0641
2244.27	42.6317	-11.0811
2242.79	44.2949	-10.9593
2241.31	46.1054	-10.7843
2239.83	47.9771	-10.6569
2238.34	49.8475	-10.6583
2236.86	51.6673	-10.8603
2235.38	53.4001	-11.3202
2233.89	55.0353	-12.0599
2232.41	56.5634	-13.0919
2230.93	57.9959	-14.3906
2229.44	59.3497	-15.91
2227.96	60.6463	-17.583
2226.47	61.9087	-19.3277
2224.99	63.1571	-21.054
2223.5	64.4035	-22.6756
2222.02	65.6619	-24.1023
2220.53	66.9242	-25.2753
2219.05	68.1824	-26.1457
2217.56	69.4161	-26.6946
2216.07	70.5944	-26.9356
2214.58	71.6911	-26.8972
2213.1	72.6654	-26.6485
2211.61	73.4887	-26.2641
2210.12	74.1388	-25.829
2208.63	74.5915	-25.445
2207.14	74.8567	-25.1796
2205.65	74.9493	-25.0975
2204.16	74.9049	-25.2346
2202.68	74.7906	-25.5796
2201.19	74.6826	-25.8124
2199.7	74.6876	-25.524
2198.2	74.9269	-25.1968
2196.71	75.533	-24.6761
2195.22	76.6568	-23.7729
2193.73	78.4393	-22.2949
2192.24	81.0307	-20.0352
2190.75	84.5571	-16.8093
2189.26	89.1364	-12.4478
2187.76	94.8547	-6.82308
2186.27	101.777	0.15464
2184.78	109.917	8.50909
2183.28	119.264	18.2164
2181.79	129.747	29.1805
2180.3	141.262	41.255
2178.8	153.66	54.2376
2177.31	166.746	67.8801
2175.81	180.289	81.8967
2174.31	194.03	95.9845
2172.82	207.689	109.831
2171.32	220.959	123.117
2169.83	233.539	135.551
2168.33	245.129	146.863
2166.83	255.441	156.82
2165.34	264.224	165.242
2163.84	271.252	171.988
2162.34	276.352	176.982
2160.84	279.4	180.198
2159.35	280.331	181.665
2157.85	279.141	181.464
2156.35	275.884	179.715
2154.85	270.684	176.588
2153.35	263.707	172.274
2151.85	255.179	166.993
2150.35	245.358	160.977
2148.85	234.534	154.463
2147.35	223.009	147.681
2145.85	211.098	140.856
2144.35	199.095	134.181
2142.84	187.283	127.832
2141.34	175.911	121.947
2139.84	165.189	116.627
2138.34	155.281	111.936
2136.83	146.298	107.894
2135.33	138.309	104.489
2133.83	131.331	101.677
2132.32	125.33	99.3753
2130.82	120.239	97.4881
2129.31	115.954	95.9004
2127.81	112.357	94.5006
2126.3	109.301	93.169
2124.8	106.644	91.8088
2123.3	104.233	90.3302
2121.79	101.931	88.6762
2120.28	99.6066	86.8107
2118.78	97.1543	84.7348
2117.27	94.4785	82.4675
2115.76	91.5032	80.0508
2114.25	88.1791	77.5495
2112.75	84.4733	75.0356
2111.24	80.3715	72.5824
2109.73	75.8759	70.2564
2108.22	71.0011	68.1063
2106.71	65.7848	66.1677
2105.2	60.2645	64.4386
2103.69	54.4982	62.8968
2102.18	48.5504	61.4889
2100.67	42.4944	60.1364
2099.16	36.4068	58.7388
2097.65	30.3788	57.1926
2096.14	24.491	55.381
2094.63	18.8331	53.2045
2093.12	13.4875	50.5788
2091.61	8.52829	47.4476
2090.09	4.018	43.7895
2088.58	0	39.6197
2087.07	-2.49594	35.0032
2085.55	-4.46455	30.033
2084.04	-5.92059	24.8455
2082.53	-6.90349	19.6002
2081.01	-7.47387	14.473
2079.5	-7.71233	9.64056
2077.98	-7.70736	5.27947
2076.47	-7.56296	1.53328
2074.95	-7.37887	-1.47832
2073.44	-7.25138	-3.68015
2071.92	-7.2648	-5.04461
2070.4	-7.48738	-5.59716
2068.89	-7.95894	-5.40357
2067.37	-8.70087	-4.58542
2065.85	-9.70136	-3.29174
2064.34	-10.9235	-1.69988
2062.82	-12.3056	0
2061.3	-13.7653	2.56465
2059.78	-15.2068	4.87047
2058.26	-16.5199	6.77129
2056.74	-17.5995	8.1503
2055.22	-18.3396	8.93918
2053.7	-18.6468	9.11532
2052.19	-18.444	8.70396
2050.66	-17.676	7.77347
2049.14	-16.3047	6.43599
2047.62	-14.3237	4.82679
2046.1	-11.7445	3.10548
2044.58	-8.60266	1.43769
2043.06	-4.95364	-0.01502
2041.54	-0.86935	-1.10595
2040.01	3.56333	-1.71434
2038.49	8.25191	-1.74731
2036.97	13.0962	-1.14938
2035.44	17.9934	0.09763
2033.92	22.8412	1.97591
2032.4	27.54	4.43541
2030.87	31.9956	7.39982
2029.35	36.1194	10.7723
2027.82	39.8357	14.449
2026.3	43.0782	18.3224
2024.77	45.7943	22.2906
2023.25	47.946	26.2648
2021.72	49.5108	30.1723
2020.19	50.4904	33.9667
2018.67	50.8982	37.6176
2017.14	50.7734	41.1213
2015.61	50.1722	44.4917
2014.08	49.1684	47.7584
2012.56	47.8501	50.9612
2011.03	46.314	54.1432
2009.5	44.6657	57.3502
2007.97	43.008	60.6205
2006.44	41.4369	63.9821
2004.91	40.0351	67.4495
2003.38	38.8663	71.0214
2001.85	37.9691	74.6784
2000.32	37.3614	78.3901
1998.79	37.0264	82.1049
1997.26	36.9266	85.764
1995.73	36.9999	89.2978
1994.19	37.1665	92.6309
1992.66	37.3336	95.6839
1991.13	37.4115	98.383
1989.6	37.3077	100.652
1988.06	36.9489	102.425
1986.53	36.2802	103.644
1985	35.272	104.26
1983.46	33.9215	104.234
1981.93	32.2605	103.544
1980.39	30.3404	102.174
1978.86	28.2408	100.127
1977.32	26.0554	97.4166
1975.79	23.8854	94.072
1974.25	21.829	90.1346
1972.72	19.9799	85.6654
1971.18	18.4058	80.7326
1969.64	17.1555	75.4229
1968.11	16.2462	69.8334
1966.57	15.6646	64.0713
1965.03	15.3671	58.2512
1963.49	15.2817	52.49
1961.95	15.322	46.9103
1960.42	15.3813	41.6234
1958.88	15.355	36.7374
1957.34	15.1417	32.3456
1955.8	14.6523	28.5226
1954.26	13.8245	25.3281
1952.72	12.615	22.7922
1951.18	11.0173	20.9285
1949.64	9.04711	19.7205
1948.09	6.75131	19.1333
1946.55	4.20358	19.1169
1945.01	1.4885	19.6016
1943.47	-1.30019	20.5078
1941.93	-4.06368	21.7548
1940.38	-6.70947	23.2623
1938.84	-9.16366	24.9505
1937.3	-11.3665	26.752
1935.75	-13.2751	28.6149
1934.21	-14.8765	30.494
1932.67	-16.1702	32.3642
1931.12	-17.181	34.2056
1929.58	-17.9407	36.0127
1928.03	-18.4901	37.7841
1926.48	-18.8729	39.519
1924.94	-19.1231	41.2194
1923.39	-19.2723	42.8755
1921.85	-19.3339	44.4748
1920.3	-19.3083	45.9942
1918.75	-19.1805	47.402
1917.2	-18.9224	48.6596
1915.66	-18.4969	49.7233
1914.11	-17.8553	50.5551
1912.56	-16.9548	51.1161
1911.01	-15.7512	51.3838
1909.46	-14.2107	51.3497
1907.91	-12.3146	51.0239
1906.36	-10.0546	50.4437
1904.81	-7.44851	49.6626
1903.26	-4.52676	48.7608
1901.71	-1.33961	47.8342
1900.16	2.04703	46.991
1898.61	5.55475	46.3441
1897.06	9.09638	46.0027
1895.51	12.5783	46.0623
1893.95	15.9102	46.6006
1892.4	19.0037	47.666
1890.85	21.777	49.2732
1889.3	24.1585	51.4005
1887.74	26.0883	53.9893
1886.19	27.5182	56.9449
1884.63	28.4179	60.1472
1883.08	28.7703	63.4531
1881.52	28.573	66.7083
1879.97	27.8385	69.7582
1878.41	26.5941	72.4586
1876.86	24.8797	74.6857
1875.3	22.7535	76.3493
1873.75	20.2877	77.3974
1872.19	17.5629	77.815
1870.63	14.6759	77.6335
1869.07	11.7392	76.9294
1867.52	8.86713	75.8084
1865.96	6.18865	74.4113
1864.4	3.82825	72.8908
1862.84	1.91504	71.4122
1861.28	0.56991	70.1347
1859.72	-0.10007	69.201
1858.16	0	68.7332
1856.6	-0.30417	68.814
1855.04	0.26532	69.4925
1853.48	1.71296	70.7749
1851.92	4.00623	72.6263
1850.36	7.07389	74.974
1848.8	10.8027	77.7108
1847.24	15.0532	80.7095
1845.68	19.6404	83.8194
1844.11	24.3636	86.8872
1842.55	29.0011	89.7604
1840.99	33.3197	92.2949
1839.42	37.0992	94.3701
1837.86	40.1196	95.8824
1836.3	42.1958	96.7615
1834.73	43.1748	96.9659
1833.17	42.9473	96.4844
1831.6	41.4555	95.3357
1830.04	38.697	93.5644
1828.47	34.7234	91.2365
1826.9	29.6493	88.4385
1825.34	23.6375	85.2682
1823.77	16.8953	81.8301
1822.2	9.66397	78.2308
1820.64	2.2041	74.5719
1819.07	-5.20486	70.9529
1817.5	-12.3027	67.4554
1815.93	-18.8385	64.1522
1814.37	-24.5974	61.0986
1812.8	-29.4087	58.3326
1811.23	-33.1576	55.873
1809.66	-35.7775	53.7265
1808.09	-37.2759	51.8772
1806.52	-37.7085	50.3006
1804.95	-37.1883	48.9591
1803.38	-35.8769	47.8055
1801.81	-33.9597	46.7931
1800.23	-31.6571	45.8681
1798.66	-29.1831	44.9865
1797.09	-26.7591	44.1042
1795.52	-24.5765	43.1921
1793.94	-22.8034	42.2299
1792.37	-21.5587	41.2155
1790.8	-20.9308	40.1542
1789.22	-20.9486	39.0705
1787.65	-21.6105	37.9932
1786.08	-22.8648	36.9637
1784.5	-24.6346	36.0242
1782.93	-26.8095	35.2213
1781.35	-29.28	34.5902
1779.78	-31.9206	34.1638
1778.2	-34.6261	33.9561
1776.62	-37.296	33.9712
1775.05	-39.857	34.1941
1773.47	-42.2486	34.5997
1771.89	-44.4482	35.1428
1770.31	-46.4439	35.7733
1768.74	-48.2409	36.4356
1767.16	-49.869	37.0675
1765.58	-51.3417	37.6222
1764	-52.6836	38.0572
1762.42	-53.9109	38.3455
1760.84	-55.0197	38.4822
1759.26	-55.9906	38.4835
1757.68	-56.8024	38.3792
1756.1	-57.399	38.2285
1754.52	-57.7288	38.0988
1752.94	-57.7358	38.0674
1751.36	-57.36	38.2186
1749.78	-56.551	38.6332
1748.19	-55.2884	39.3745
1746.61	-53.5525	40.4992
1745.03	-51.3624	42.0344
1743.44	-48.7637	43.9813
1741.86	-45.8205	46.3158
1740.28	-42.6193	48.9861
1738.69	-39.2778	51.9076
1737.11	-35.9032	54.984
1735.52	-32.6196	58.0967
1733.94	-29.5464	61.118
1732.35	-26.7834	63.9228
1730.77	-24.4119	66.3931
1729.18	-22.5028	68.4187
1727.59	-21.0788	69.9218
1726.01	-20.1469	70.8457
1724.42	-20.6263	71.166
1722.83	-22.7525	70.8977
1721.24	-25.2068	70.0909
1719.66	-27.8813	68.8328
1718.07	-30.645	67.2462
1716.48	-33.3459	65.4864
1714.89	-35.8182	63.7353
1713.3	-37.8648	62.2017
1711.71	-39.2766	60.0732
1710.12	-39.827	57.1246
1708.53	-39.2729	55.0913
1706.94	-37.3571	54.2076
1705.35	-33.8179	54.6908
1703.76	-28.376	56.748
1702.17	-20.7604	60.5536
1700.57	-10.7116	66.247
1698.98	2.00711	73.9263
1697.39	17.5917	83.638
1695.8	36.2085	95.3922
1694.2	57.939	109.127
1692.61	82.8114	124.742
1691.02	110.767	142.08
1689.42	141.66	160.939
1687.83	175.25	181.069
1686.23	211.219	202.197
1684.64	249.168	224.027
1683.04	288.608	246.233
1681.44	329.006	268.501
1679.85	369.772	290.509
1678.25	410.307	311.965
1676.65	449.977	332.578
1675.06	488.172	352.095
1673.46	524.301	370.285
1671.86	557.808	386.948
1670.26	588.192	401.908
1668.66	615.004	415.015
1667.07	637.886	426.154
1665.47	656.534	435.214
1663.87	670.747	442.12
1662.27	680.405	446.816
1660.67	685.48	449.262
1659.07	686.056	449.461
1657.46	682.294	447.43
1655.86	674.475	443.239
1654.26	662.972	436.998
1652.66	648.252	428.865
1651.06	630.868	419.053
1649.45	611.437	407.82
1647.85	590.651	395.488
1646.25	569.202	382.398
1644.65	547.8	368.934
1643.04	527.11	355.479
1641.44	507.747	342.421
1639.83	490.197	330.094
1638.23	474.836	318.798
1636.62	461.853	308.737
1635.02	451.276	300.039
1633.41	442.942	292.72
1631.81	436.497	286.688
1630.2	431.445	281.755
1628.59	427.129	277.625
1626.98	422.82	273.942
1625.38	417.744	270.297
1623.77	411.14	266.267
1622.16	402.315	261.439
1620.55	390.719	255.463
1618.94	375.95	248.049
1617.33	357.832	239.023
1615.72	336.401	228.322
1614.11	311.916	216
1612.5	284.86	202.24
1610.89	255.865	187.311
1609.28	225.715	171.575
1607.67	195.236	155.424
1606.06	165.281	139.278
1604.45	136.632	123.527
1602.84	109.981	108.524
1601.22	85.8362	94.5267
1599.61	64.5432	81.7146
1598	46.2451	70.1634
1596.38	30.8992	59.8549
1594.77	18.3029	50.6918
1593.15	8.12878	42.5157
1591.54	0	35.1557
1589.93	-2.00782	28.4253
1588.31	-2.73856	22.1857
1586.69	-2.46791	16.3453
1585.08	-1.35288	10.8994
1583.46	0.5771	5.90593
1581.85	3.41554	1.4913
1580.23	7.35401	-2.15885
1578.61	12.6369	-4.84394
1576.99	19.5074	-6.37991
1575.38	28.1468	-6.64284
1573.76	38.6208	-5.58584
1572.14	50.8296	-3.30081
1570.52	64.4869	0
1568.9	79.1183	8.91768
1567.28	94.0916	18.0393
1565.66	108.678	26.8343
1564.04	122.147	34.7585
1562.42	133.871	41.338
1560.8	143.463	46.2453
1559.18	150.9	49.3905
1557.56	156.645	50.9996
1555.93	161.738	51.6799
1554.31	167.857	52.456
1552.69	177.321	54.7809
1551.07	193.034	60.5109
1549.44	218.385	71.8328
1547.82	257.07	91.1586
1546.19	312.868	120.992
1544.57	389.382	163.757
1542.94	489.751	221.617
1541.32	616.361	296.285
1539.69	770.571	388.853
1538.07	952.485	499.635
1536.44	1160.78	628.047
1534.82	1392.62	772.552
1533.19	1643.66	930.635
1531.56	1908.12	1098.86
1529.94	2179.01	1273
1528.31	2448.4	1448.15
1526.68	2707.79	1619.02
1525.05	2948.51	1780.12
1523.42	3162.16	1926.09
1521.79	3341.07	2051.91
1520.16	3478.67	2153.23
1518.53	3569.9	2226.56
1516.9	3611.46	2269.45
1515.27	3601.98	2280.64
1513.64	3542.1	2260.09
1512.01	3434.42	2208.98
1510.38	3283.35	2129.63
1508.75	3094.84	2025.36
1507.12	2876.05	1900.27
1505.48	2634.94	1759.06
1503.85	2379.9	1606.72
1502.22	2119.25	1448.3
1500.58	1860.87	1288.67
1498.95	1611.86	1132.3
1497.32	1378.25	983.058
1495.68	1164.77	844.109
1494.05	974.806	717.827
1492.41	810.329	605.775
1490.78	672	508.729
1489.14	559.3	426.763
1487.5	470.739	359.346
1485.87	404.092	305.484
1484.23	356.654	263.854
1482.59	325.494	232.949
1480.95	307.669	211.209
1479.32	300.423	197.126
1477.68	301.32	189.327
1476.04	308.325	186.626
1474.4	319.844	188.044
1472.76	334.696	192.806
1471.12	352.059	200.311
1469.48	371.384	210.084
1467.84	392.296	221.73
1466.2	414.481	234.883
1464.56	437.611	249.155
1462.92	461.262	264.1
1461.28	484.879	279.21
1459.63	507.767	293.901
1457.99	529.113	307.544
1456.35	548.038	319.488
1454.7	563.664	329.11
1453.06	575.206	335.86
1451.42	582.046	339.316
1449.77	583.814	339.22
1448.13	580.442	335.514
1446.48	572.199	328.351
1444.84	559.688	318.1
1443.19	543.818	305.321
1441.55	525.749	290.724
1439.9	506.798	275.131
1438.26	488.349	259.402
1436.61	471.735	244.378
1434.96	458.134	230.817
1433.31	448.47	219.332
1431.67	443.338	210.359
1430.02	442.955	204.114
1428.37	447.143	200.593
1426.72	455.346	199.576
1425.07	466.681	200.653
1423.42	480.012	203.27
1421.77	494.054	206.776
1420.12	507.478	210.49
1418.47	519.037	213.756
1416.82	527.669	216.004
1415.17	532.594	216.801
1413.52	533.38	215.889
1411.86	529.995	213.201
1410.21	522.808	208.87
1408.56	512.569	203.219
1406.9	500.353	196.732
1405.25	487.483	190.009
1403.6	475.423	183.728
1401.94	465.67	178.579
1400.29	459.635	175.216
1398.63	458.535	174.2
1396.98	463.292	175.961
1395.32	474.464	180.756
1393.67	492.189	188.652
1392.01	516.166	199.521
1390.35	545.669	213.042
1388.7	579.584	228.719
1387.04	616.471	245.916
1385.38	654.656	263.889
1383.72	692.327	281.841
1382.07	727.647	298.954
1380.41	758.858	314.448
1378.75	784.389	327.618
1377.09	802.941	337.871
1375.43	813.566	344.758
1373.77	815.709	347.994
1372.11	809.242	347.469
1370.45	794.463	343.252
1368.79	772.075	335.582
1367.12	743.141	324.855
1365.46	709.029	311.603
1363.8	671.328	296.466
1362.14	631.771	280.161
1360.48	592.141	263.449
1358.81	554.184	247.105
1357.15	519.528	231.877
1355.48	489.606	218.459
1353.82	465.594	207.464
1352.16	448.368	199.392
1350.49	438.467	194.622
1348.83	436.086	193.38
1347.16	441.074	195.75
1345.49	452.959	201.656
1343.83	470.976	210.874
1342.16	494.114	223.04
1340.49	521.169	237.663
1338.83	550.804	254.153
1337.16	581.61	271.84
1335.49	612.171	290.005
1333.82	641.117	307.908
1332.15	667.18	324.825
1330.48	689.242	340.066
1328.81	706.365	353.018
1327.14	717.822	363.154
1325.47	723.107	370.062
1323.8	721.949	373.455
1322.13	714.302	373.18
1320.46	700.333	369.221
1318.79	680.409	361.696
1317.12	655.069	350.845
1315.44	625.003	337.024
1313.77	591.021	320.685
1312.1	554.027	302.354
1310.43	514.99	282.622
1308.75	474.921	262.112
1307.08	434.85	241.471
1305.4	395.798	221.339
1303.73	358.759	202.343
1302.05	324.68	185.067
1300.38	294.44	170.044
1298.7	268.821	157.744
1297.03	248.499	148.55
1295.35	234.012	142.752
1293.67	225.738	140.539
1291.99	223.879	141.979
1290.32	228.439	147.018
1288.64	239.212	155.475
1286.96	255.771	167.039
1285.28	277.47	181.275
1283.6	303.457	197.624
1281.92	332.689	215.431
1280.24	363.968	233.953
1278.56	395.981	252.394
1276.88	427.35	269.931
1275.2	456.698	285.752
1273.52	482.7	299.097
1271.84	504.157	309.286
1270.16	520.053	315.767
1268.47	529.602	318.137
1266.79	532.297	316.169
1265.11	527.928	309.827
1263.43	516.595	299.267
1261.74	498.699	284.829
1260.06	474.909	267.017
1258.38	446.123	246.469
1256.69	413.407	223.918
1255	377.932	200.145
1253.32	340.899	175.934
1251.63	303.47	152.028
1249.95	266.709	129.083
1248.26	231.525	107.641
1246.57	198.647	88.1038
1244.89	168.597	70.7287
1243.2	141.701	55.6304
1241.51	118.112	42.8019
1239.82	97.8455	32.1395
1238.13	80.8282	23.4874
1236.44	66.96	16.6706
1234.76	56.1633	11.5455
1233.07	48.4362	8.02768
1231.38	43.8845	6.12526
1229.69	44.0284	6.73205
1227.99	48.5654	9.66575
1226.3	57.3044	14.8363
1224.61	70.7285	22.5932
1222.92	89.2928	33.2902
1221.23	113.344	47.2322
1219.54	143.029	64.6045
1217.84	178.223	85.4334
1216.15	218.458	109.52
1214.45	262.877	136.417
1212.76	310.232	165.417
1211.07	358.898	195.556
1209.37	406.952	225.668
1207.68	452.271	254.441
1205.98	492.673	280.508
1204.29	526.09	302.562
1202.59	550.746	319.472
1200.89	565.341	330.399
1199.19	569.232	334.923
1197.5	562.561	333.118
1195.8	546.361	325.631
1194.1	522.597	313.704
1192.4	494.131	299.147
1190.7	464.64	284.299
1189.01	438.439	271.893
1187.31	420.257	264.924
1185.61	414.955	266.459
1183.91	427.212	279.437
1182.21	461.185	306.44
1180.51	520.198	349.507
1178.81	606.437	409.925
1177.1	720.716	488.093
1175.4	862.31	583.408
1173.7	1028.88	694.238
1172	1216.51	817.925
1170.29	1419.81	950.898
1168.59	1632.16	1088.8
1166.88	1846.01	1226.72
1165.18	2053.31	1359.43
1163.48	2245.88	1481.69
1161.77	2415.93	1588.5
1160.07	2556.45	1675.44
1158.36	2661.69	1738.88
1156.65	2727.41	1776.24
1154.95	2751.24	1786.09
1153.24	2732.77	1768.31
1151.54	2673.58	1724.05
1149.83	2577.19	1655.65
1148.12	2448.84	1566.59
1146.41	2295.21	1461.2
1144.7	2124.02	1344.44
1142.99	1943.6	1221.67
1141.29	1762.42	1098.28
1139.58	1588.66	979.442
1137.87	1429.77	869.839
1136.16	1292.07	773.424
1134.44	1180.52	693.262
1132.73	1098.48	631.399
1131.02	1047.66	588.826
1129.31	1028.13	565.489
1127.6	1038.42	560.384
1125.89	1075.8	571.673
1124.17	1136.45	596.878
1122.46	1215.88	633.07
1120.75	1309.21	677.084
1119.03	1411.55	725.736
1117.32	1518.26	776.015
1115.6	1625.24	825.238
1113.89	1729.14	871.178
1112.17	1827.43	912.148
1110.46	1918.48	947.029
1108.74	2001.51	975.26
1107.03	2076.49	996.784
1105.31	2144	1011.98
1103.59	2205.02	1021.54
1101.87	2260.73	1026.35
1100.15	2312.3	1027.41
1098.44	2360.68	1025.66
1096.72	2406.48	1021.94
1095	2449.84	1016.9
1093.28	2490.39	1010.96
1091.56	2527.23	1004.29
1089.84	2558.98	996.823
1088.12	2583.93	988.286
1086.4	2600.13	978.263
1084.68	2605.58	966.255
1082.95	2598.38	951.738
1081.23	2576.93	934.25
1079.51	2540.04	913.429
1077.79	2487.09	889.074
1076.06	2418.05	861.164
1074.34	2333.57	829.875
1072.62	2234.92	795.571
1070.89	2123.96	758.777
1069.17	2003.02	720.143
1067.44	1874.79	680.404
1065.72	1742.17	640.325
1063.99	1608.12	600.655
1062.27	1475.48	562.076
1060.54	1346.88	525.178
1058.81	1224.62	490.43
1057.09	1110.57	458.168
1055.36	1006.1	428.595
1053.63	912.166	401.809
1051.9	829.211	377.809
1050.17	757.295	356.536
1048.44	696.138	337.901
1046.72	645.209	321.823
1044.99	603.816	308.253
1043.26	571.193	297.191
1041.53	546.579	288.702
1039.8	529.274	282.912
1038.06	518.683	280.001
1036.33	514.327	280.177
1034.6	515.835	283.644
1032.87	522.922	290.572
1031.13	535.338	301.056
1029.4	552.819	315.08
1027.67	575.032	332.492
1025.94	601.505	352.965
1024.2	631.605	376.009
1022.47	664.486	400.949
1020.73	699.094	426.959
1019	734.168	453.072
1017.26	768.283	478.239
1015.52	799.898	501.364
1013.79	827.434	521.371
1012.05	849.354	537.259
1010.31	864.261	548.165
1008.58	870.99	553.42
1006.84	868.684	552.586
1005.1	856.876	545.498
1003.36	835.533	532.286
1001.62	805.088	513.37
999.883	766.435	489.454
998.144	720.9	461.488
996.404	670.197	430.635
994.664	616.332	398.2
992.922	561.518	365.577
991.182	508.049	334.163
989.439	458.195	305.305
987.697	414.073	280.209
985.955	377.533	259.892
984.213	350.067	245.127
982.469	332.73	236.406
980.727	326.076	233.905
978.982	330.147	237.505
977.238	344.461	246.772
975.494	368.048	261.007
973.748	399.503	279.276
972.004	437.056	300.458
970.258	478.677	323.32
968.512	522.166	346.565
966.766	565.268	368.905
965.018	605.782	389.125
963.271	641.654	406.132
961.523	671.078	419.011
959.775	692.558	427.053
958.027	704.969	429.784
956.277	707.595	426.979
954.529	700.135	418.646
952.779	682.708	405.035
951.029	655.822	386.596
949.279	620.343	363.957
947.529	577.438	337.886
945.777	528.521	309.252
944.027	475.182	278.975
942.275	419.126	248.003
940.523	362.097	217.257
938.769	305.824	187.612
937.018	251.946	159.855
935.264	201.978	134.682
933.512	157.249	112.663
931.758	118.875	94.2495
930.002	87.7244	79.7555
928.248	64.3963	69.356
926.492	49.217	63.1053
924.736	42.2272	60.9252
922.981	43.1927	62.183
921.225	51.6162	66.548
919.469	66.7587	74.0979
917.711	87.6689	84.359
915.955	113.263	96.7866
914.197	142.941	110.792
912.438	174.631	125.749
910.68	206.932	141.017
908.922	238.46	155.963
907.162	267.897	169.982
905.402	294.034	182.508
903.643	315.827	193.048
901.881	332.433	201.188
900.121	343.235	206.611
898.359	347.875	209.114
896.598	346.25	208.609
894.836	338.52	205.128
893.074	325.085	198.818
891.311	306.565	189.935
889.549	283.756	178.825
887.785	257.596	165.913
886.021	229.103	151.672
884.258	199.334	136.605
882.492	169.327	121.218
880.727	140.051	105.989
878.963	112.364	91.3542
877.197	86.9895	77.6858
875.43	64.4783	65.2752
873.664	45.1959	54.3221
871.896	29.3346	44.9403
870.131	16.9022	37.1485
868.363	7.75895	30.8902
866.594	1.62803	26.037
864.826	-1.87434	22.4047
863.057	-3.19172	19.7797
861.289	-2.81297	17.9257
859.519	-1.22187	16.6129
857.748	1.11636	15.6243
855.979	3.77744	14.7685
854.207	6.40842	13.8966
852.438	8.7183	12.8946
850.666	10.5002	11.696
848.894	11.6123	10.2672
847.121	11.9827	8.60952
845.35	11.5869	6.74241
843.576	10.4526	4.70529
841.803	8.6304	2.53763
840.029	6.19168	0.2769
838.254	3.2186	-2.04748
836.481	-0.21245	-4.42383
834.705	-4.0189	-6.84853
832.93	-8.13029	-9.33474
831.154	-12.4782	-11.9023
829.379	-16.9965	-14.5731
827.602	-21.6157	-17.3635
825.826	-26.2694	-20.2826
824.049	-30.8752	-23.3164
822.271	-35.3503	-26.4341
820.492	-39.6001	-29.5781
818.715	-43.5327	-32.6727
816.936	-47.047	-35.6167
815.156	-50.0543	-38.3005
813.377	-52.4753	-40.6073
811.598	-54.2494	-42.4252
809.816	-55.3368	-43.6548
808.037	-55.733	-44.225
806.256	-55.4532	-44.091
804.475	-54.5487	-43.2497
802.693	-53.0935	-41.737
800.91	-51.1787	-39.6272
799.127	-48.9115	-37.0332
797.346	-46.4006	-34.0961
795.562	-43.7396	-30.9707
793.777	-41.0087	-27.8212
791.994	-38.2664	-24.8075
790.209	-35.5293	-22.064
788.424	-32.7856	-19.6982
786.639	-29.985	-17.7755
784.854	-27.0455	-16.3145
783.068	-23.8595	-15.2846
781.281	-20.3011	-14.6063
779.494	-16.245	-14.1615
777.707	-11.5712	-13.798
775.92	-6.17997	-13.3432
774.131	0	-12.6168
772.344	0.9319	-11.4511
770.555	2.66029	-9.69524
768.766	5.12845	-7.23819
766.977	8.23223	-4.01234
765.186	11.8268	0
763.396	15.754	2.10459
761.606	19.8255	4.86681
759.814	23.8672	8.15434
758.023	27.7171	11.7984
756.231	31.2395	15.6065
754.439	34.3538	19.3825
752.646	37.0135	22.9319
750.854	39.2397	26.086
749.061	41.1043	28.7089
747.266	42.7245	30.707
745.473	44.2698	32.0406
743.678	45.9191	32.7158
741.883	47.8737	32.7922
740.088	50.3218	32.3703
738.291	53.421	31.5825
736.496	57.2978	30.5854
734.699	62.0037	29.5368
732.902	67.5353	28.5909
731.106	73.811	27.8792
729.307	80.6716	27.4994
727.51	87.9024	27.5117
725.711	95.2137	27.9242
723.912	102.286	28.7012
722.113	108.77	29.7602
720.312	114.309	30.9778
718.514	118.574	32.2044
716.713	121.255	33.2662
714.912	122.109	33.9871
713.111	120.958	34.196
711.309	117.694	33.7395
709.508	112.305	32.4977
707.705	104.847	30.3824
705.902	95.4633	27.3529
704.1	84.3628	23.4119
702.295	71.8062	18.6057
700.492	58.1091	13.0252
698.688	43.5964	6.79097
696.883	28.6169	0.05499
695.078	13.5116	-7.01366
693.271	-1.39829	-14.2379
691.467	-15.8047	-21.4358
689.66	-29.4498	-28.4387
687.854	-42.1006	-35.0876
686.047	-53.5681	-41.2446
684.238	-63.7076	-46.7963
682.432	-72.4005	-51.65
680.623	-79.582	-55.7449
678.814	-85.2091	-59.0414
677.006	-89.2762	-61.5259
675.195	-91.8136	-63.2088
673.387	-92.8701	-64.1174
671.576	-92.5432	-64.3032
669.766	-90.9492	-63.8305
667.955	-88.241	-62.7792
666.143	-84.6068	-61.2433
664.332	-80.2515	-59.3226
662.519	-75.4224	-57.1295
660.707	-70.3735	-54.7764
658.893	-65.378	-52.3785
657.08	-60.6969	-50.043
655.266	-56.5967	-47.8743
653.453	-53.302	-45.9581
651.637	-51.0208	-44.3697
649.822	-49.8858	-43.1554
648.008	-49.9872	-42.3429
646.191	-51.3486	-41.9356
644.375	-53.9163	-41.909
642.559	-57.5735	-42.2183
640.742	-62.1432	-42.8001
638.926	-67.3987	-43.5787
637.107	-73.0832	-44.4739
635.289	-78.915	-45.4049
633.471	-84.6197	-46.3019
631.652	-89.9453	-47.1118
629.832	-94.6849	-47.8055
628.014	-98.6744	-48.3757
626.193	-101.833	-48.8483
624.373	-104.14	-49.271
622.551	-105.653	-49.7162
620.731	-106.484	-50.2673
618.908	-106.816	-51.0198
617.086	-106.855	-52.0619
615.264	-106.831	-53.4694
613.441	-106.973	-55.2947
611.617	-107.489	-57.5604
609.795	-108.535	-60.2479
607.971	-110.227	-63.305
606.146	-112.604	-66.6368
604.32	-115.641	-70.1179
602.496	-119.236	-73.5933
600.67	-123.242	-76.8996
598.844	-127.453	-79.8678
597.018	-131.64	-82.343
595.191	-135.564	-84.1964
593.363	-139.003	-85.3386
591.535	-141.759	-85.7244
589.707	-143.686	-85.3631
587.879	-144.703	-84.3175
586.051	-144.795	-82.7013
584.221	-144.024	-80.6726
582.393	-142.507	-78.4173
580.562	-140.432	-76.144
578.731	-138.022	-74.0602
576.9	-135.514	-72.3556
575.068	-133.166	-71.1957
573.238	-131.2	-70.6973
571.406	-129.824	-70.9307
569.572	-129.182	-71.9064
567.74	-129.352	-73.5748
565.906	-130.359	-75.8395
564.074	-132.146	-78.5547
562.24	-134.607	-81.5493
560.404	-137.578	-84.6333
558.57	-140.848	-87.6138
556.734	-144.199	-90.3189
554.898	-147.396	-92.6016
553.062	-150.221	-94.3562
551.227	-152.479	-95.5231
549.391	-154.017	-96.0913
547.553	-154.729	-96.0969
545.715	-154.553	-95.612
543.877	-153.475	-94.7379
542.039	-151.527	-93.5909
540.199	-148.776	-92.2885
538.361	-145.301	-90.9296
536.521	-141.207	-89.5918
534.682	-136.584	-88.311
532.84	-131.518	-87.0825
531	-126.06	-85.8526
529.158	-120.253	-84.5313
527.316	-114.099	-82.9907
525.475	-107.583	-81.0817
523.633	-100.668	-78.6478
521.789	-93.3182	-75.5428
519.945	-85.4928	-71.6429
518.102	-77.1744	-66.8663
516.258	-68.3784	-61.1847
514.414	-59.1646	-54.6321
512.568	-49.6517	-47.3104
510.723	-40.0101	-39.3844
508.877	-30.4763	-31.0801
507.031	-21.3454	-22.6728
505.186	-12.9627	-14.4722
503.338	-5.7147	-6.80666
501.49	0	0

## Sheet: Fig 1E
PBS	WSSV
3.85445	2.3662
3.49845	1.87032
4.69325	1.79361
4.46866	1.44044
2.49308	2.05655
2.80112	1.10215
4.79167	2.47887
4.17647	2.01511
3.17679	1.92412
3.46505	2.33553
4.67866	2.12014
4.58333	1.57738
3.62667	1.67683
3.92442	1.53005
2.86111	1.76647

## Sheet: Fig 1G
PBS	WSSV
88.1425	21.415
64.8458	25.9492
59.9473	11.5573
94.0364	23.4423
68.9491	17.2449
50.4781	12.3889

## Sheet: Fig 2A
PBS	WSSV
3.40156	13.477
2.84568	22.9567
2.99587	22.2182
2.66962	9.80802
4.00347	5.75801
2.73969	28.2573
4.40932	25.1727
6.95594	14.7448
1.01912	20.2549

## Sheet: Fig 2D
PBS dsGFP	WSSV dsGFP	WSSV dsChi2	WSSV Chi13
3.04609	21.0246	1.01748	15.917
1.28788	15.079	4.93627	7.84842
1.07363	20.9743	0.928195	17.0299
4.31225	16.9683	2.61328	12.4012
2.45146	10.5556	0.634447	20.2776
2.1684	10.2161	9.37371	22.2253
1.69702	18.3563	3.73393	21.1641
3.37106	9.32907	6.62522	11.3589
2.67775	24.5867	5.15703	10.9754

## Sheet: Fig 2C
	dsGFP+PBS	dsGFP+WSSV	dsChi2+WSSV	dsChi13+WSSV
3202.4	0	-53.2575	-49.9875	0
3201.11	6.99297	-38.0274	-33.3532	14.4556
3199.81	12.3778	-25.1502	-19.6012	26.8521
3198.52	16.3122	-14.7062	-8.57582	37.1712
3197.22	19.0028	-6.69122	0	45.4977
3195.93	20.6933	-1.00952	6.51203	52.023
3194.64	21.6382	2.49238	11.3907	57.0084
3193.34	22.0964	4.04308	15.1107	60.7914
3192.04	22.3163	3.93314	18.1551	63.7616
3190.75	22.5119	2.47221	20.948	66.3099
3189.45	22.8641	0	23.8581	68.8244
3188.16	23.51	-3.13978	27.1652	71.6551
3186.86	24.5449	-6.60615	31.0563	75.0973
3185.56	26.0092	-10.112	35.5756	79.3395
3184.27	27.9176	-13.3714	40.7082	84.5062
3182.97	30.2452	-16.164	46.3255	90.6036
3181.67	32.9362	-18.3397	52.2064	97.5204
3180.37	35.934	-19.7661	58.1319	105.086
3179.08	39.166	-20.3912	63.8359	113.028
3177.78	42.5655	-20.2019	69.0804	121.03
3176.48	46.0772	-19.2176	73.6834	128.752
3175.18	49.6508	-17.5089	77.5088	135.838
3173.88	53.2529	-15.1609	80.5164	141.968
3172.58	56.863	-12.2723	82.7588	146.87
3171.28	60.4744	-8.93775	84.3927	150.357
3169.98	64.0796	-5.26718	85.6351	152.31
3168.68	67.6774	-1.35255	86.7806	152.72
3167.38	71.2644	2.72704	88.1663	151.671
3166.08	74.8359	6.91619	90.1556	149.352
3164.78	78.3727	11.1555	93.0744	146.01
3163.48	81.8517	15.4072	92.3924	141.962
3162.18	85.2431	19.6425	89.1809	137.56
3160.88	88.5173	23.8473	87.5584	133.173
3159.58	91.6379	27.9905	87.5548	129.139
3158.28	94.5778	32.0481	89.0982	125.764
3156.97	97.3203	35.992	92.0149	123.294
3155.67	99.8676	39.7981	96.0466	121.904
3154.37	102.234	43.4201	100.856	121.673
3153.07	104.459	46.8188	106.064	122.599
3151.76	106.604	49.9576	111.278	124.599
3150.46	108.753	52.8165	116.121	127.533
3149.16	111.001	55.3698	120.251	131.189
3147.85	112.536	57.6192	123.392	135.336
3146.55	110.912	59.589	125.354	139.735
3145.24	109.72	61.3381	126.047	144.171
3143.94	109.058	62.9329	125.469	148.449
3142.63	109.007	64.4734	123.717	152.436
3141.33	109.623	66.0883	120.971	151.056
3140.02	110.933	67.9009	117.469	144.991
3138.72	112.93	70.0472	113.489	138.641
3137.41	115.577	72.6561	109.326	132.14
3136.11	118.803	75.8383	105.263	125.67
3134.8	122.514	79.6842	101.555	119.445
3133.49	126.589	84.2269	98.3926	113.686
3132.19	130.895	89.4626	95.9058	108.607
3130.88	135.293	95.3461	94.1561	104.39
3129.57	139.642	101.763	93.1228	101.167
3128.26	143.812	108.563	92.7246	99.012
3126.95	147.687	115.553	92.828	97.9286
3125.65	151.172	122.517	93.2651	97.8524
3124.34	154.196	129.232	93.8585	98.6554
3123.03	156.717	135.463	94.4286	100.153
3121.72	158.715	141.012	94.8315	102.124
3120.41	160.197	145.691	94.9521	104.322
3119.1	161.189	149.403	94.7484	106.502
3117.79	161.731	152.082	94.2242	108.432
3116.48	161.873	153.746	93.4469	109.912
3115.17	161.669	154.489	92.5407	110.789
3113.86	161.167	154.458	91.6601	110.96
3112.55	160.406	153.869	90.9873	110.379
3111.24	159.414	152.984	90.7086	109.052
3109.93	158.201	152.106	90.9998	107.032
3108.62	156.763	140.037	87.4038	104.406
3107.31	155.081	128.203	84.4545	101.283
3105.99	153.128	117.244	82.3308	97.7838
3104.68	150.873	107.39	81.0048	94.0226
3103.37	148.289	98.816	80.387	90.099
3102.06	145.364	91.6337	80.3391	86.0915
3100.74	142.112	85.8886	80.6869	82.0558
3099.43	138.577	81.5599	81.2343	78.022
3098.12	134.843	78.57	81.7916	74.0078
3096.8	131.043	76.7931	82.189	70.0214
3095.49	126.739	76.069	82.2956	66.0728
3094.18	121.904	76.221	82.042	62.1919
3092.86	117.677	77.0691	81.4225	58.4323
3091.55	114.358	78.4463	80.5035	54.8827
3090.23	112.264	80.2104	79.421	51.6719
3088.92	111.714	82.2517	78.3669	48.9629
3087.6	113.007	84.4993	77.5822	46.9546
3086.28	116.401	86.9194	77.3301	45.8632
3084.97	122.097	89.5109	77.874	45.9068
3083.65	130.211	92.299	79.461	47.2921
3082.34	140.766	95.3224	82.2921	50.0124
3081.02	153.677	98.6219	86.5082	54.2875
3079.7	168.747	102.228	92.1758	60.2224
3078.39	185.669	106.146	99.2758	67.7672
3077.07	204.036	110.352	107.706	76.7797
3075.75	223.353	114.782	117.284	87.0243
3074.43	243.065	119.332	127.763	98.1822
3073.11	262.581	123.86	138.839	109.864
3071.8	281.303	128.19	150.18	121.636
3070.48	298.663	132.126	161.443	133.045
3069.16	314.148	135.462	172.296	143.654
3067.84	327.337	137.998	182.435	153.069
3066.52	337.916	139.555	191.604	160.969
3065.2	345.699	139.993	199.605	167.136
3063.88	350.643	139.217	206.3	171.469
3062.56	352.837	137.196	211.623	174.002
3061.24	352.507	133.964	215.567	174.896
3059.92	349.993	129.625	218.182	174.442
3058.6	345.736	124.348	219.564	173.038
3057.28	340.248	118.363	219.848	171.169
3055.95	334.083	111.951	219.194	169.375
3054.63	327.81	105.429	217.779	168.219
3053.31	321.983	99.1354	215.793	168.256
3051.99	317.121	93.4112	213.428	169.99
3050.66	313.681	89.3537	210.88	173.851
3049.34	312.05	86.6984	208.346	180.167
3048.02	312.527	85.4877	206.03	189.15
3046.7	315.325	85.9113	204.134	200.877
3045.37	320.571	88.0906	202.867	215.294
3044.05	328.309	92.0725	202.444	232.221
3042.72	338.511	97.8232	203.073	251.36
3041.4	351.085	105.234	204.96	272.313
3040.08	365.889	114.124	208.297	294.609
3038.75	382.738	124.255	213.25	317.727
3037.43	401.418	135.335	219.948	341.12
3036.1	421.695	147.045	228.477	364.246
3034.77	443.324	159.053	238.87	386.592
3033.45	466.056	171.034	251.099	407.697
3032.12	489.648	182.694	265.081	427.175
3030.8	513.873	193.794	280.68	444.732
3029.47	538.528	204.16	297.718	460.176
3028.14	563.446	213.712	315.997	473.432
3026.82	588.507	222.47	335.313	484.544
3025.49	613.651	230.565	355.488	493.678
3024.16	638.888	238.24	376.391	501.117
3022.83	664.308	245.844	397.961	507.253
3021.5	690.091	253.821	420.227	512.58
3020.18	716.502	262.692	443.32	517.669
3018.85	743.894	273.029	467.477	523.153
3017.52	772.693	285.425	493.034	529.703
3016.19	803.388	300.458	520.413	537.998
3014.86	836.498	318.661	550.096	548.697
3013.53	872.559	340.483	582.591	562.408
3012.2	912.079	366.269	618.406	579.67
3010.87	955.518	396.229	658.001	600.916
3009.54	1003.25	430.426	701.76	626.459
3008.21	1055.56	468.776	749.964	656.484
3006.88	1112.6	511.053	802.763	691.037
3005.55	1174.4	556.905	860.179	730.032
3004.22	1240.88	605.889	922.101	773.262
3002.88	1311.86	657.5	988.307	820.423
3001.55	1387.06	711.216	1058.48	871.137
3000.22	1466.19	766.543	1132.27	924.989
2998.89	1548.96	823.051	1209.28	981.556
2997.55	1635.09	880.41	1289.17	1040.44
2996.22	1724.38	938.419	1371.64	1101.3
2994.89	1816.74	997.009	1456.49	1163.86
2993.55	1912.17	1056.25	1543.6	1227.93
2992.22	2010.76	1116.32	1632.93	1293.41
2990.89	2112.68	1177.49	1724.54	1360.26
2989.55	2218.14	1240.06	1818.5	1428.48
2988.22	2327.32	1304.32	1914.88	1498.08
2986.88	2440.3	1370.46	2013.66	1569.06
2985.55	2557	1438.59	2114.72	1641.31
2984.21	2677.14	1508.6	2217.75	1714.65
2982.88	2800.13	1580.19	2322.22	1788.74
2981.54	2925.08	1652.83	2427.37	1863.1
2980.2	3050.8	1725.78	2532.2	1937.09
2978.87	3175.78	1798.1	2635.52	2009.92
2977.53	3298.3	1868.74	2736.01	2080.74
2976.19	3416.49	1936.57	2832.27	2148.64
2974.86	3528.51	2000.51	2922.98	2212.74
2973.52	3632.6	2059.62	3007.01	2272.29
2972.18	3727.35	2113.19	3083.5	2326.76
2970.84	3811.78	2160.85	3152.06	2375.89
2969.5	3885.52	2202.64	3212.81	2419.78
2968.17	3948.91	2239.07	3266.46	2458.95
2966.83	4003.08	2271.13	3314.38	2494.35
2965.49	4049.96	2300.29	3358.51	2527.36
2964.15	4092.24	2328.41	3401.38	2559.73
2962.81	4133.27	2357.69	3445.92	2593.49
2961.47	4176.86	2390.5	3495.33	2630.88
2960.13	4227.09	2429.26	3552.84	2674.16
2958.79	4288	2476.24	3621.52	2725.46
2957.45	4363.34	2533.39	3704.02	2786.63
2956.11	4456.23	2602.16	3802.34	2859.06
2954.77	4568.91	2683.39	3917.58	2943.53
2953.43	4702.46	2777.14	4049.85	3040.11
2952.08	4856.64	2882.63	4198.09	3148.04
2950.74	5029.77	2998.24	4360.07	3265.75
2949.4	5218.72	3121.53	4532.39	3390.85
2948.06	5418.97	3249.3	4710.62	3520.21
2946.72	5624.81	3377.78	4889.47	3650.1
2945.37	5829.56	3502.73	5063.04	3776.34
2944.03	6025.93	3619.76	5225.11	3894.51
2942.69	6206.39	3724.45	5369.48	4000.22
2941.34	6363.6	3812.68	5490.27	4089.29
2940	6490.78	3880.8	5582.32	4157.99
2938.65	6582.17	3925.84	5641.39	4203.29
2937.31	6633.3	3945.68	5664.46	4222.97
2935.96	6641.28	3939.15	5649.87	4215.75
2934.62	6604.95	3906.09	5597.44	4181.41
2933.27	6524.97	3847.34	5508.42	4120.71
2931.93	6403.73	3764.71	5385.49	4035.41
2930.58	6245.28	3660.83	5232.54	3928.12
2929.24	6055	3539	5054.48	3802.18
2927.89	5839.35	3403.07	4856.96	3661.45
2926.54	5605.52	3257.14	4646.1	3510.15
2925.2	5361.01	3105.44	4428.17	3352.58
2923.85	5113.24	2952.1	4209.26	3193
2922.5	4869.26	2800.99	3995.07	3035.39
2921.15	4635.39	2655.56	3790.68	2883.33
2919.81	4417	2518.78	3600.34	2739.89
2918.46	4218.38	2393.02	3427.43	2607.57
2917.11	4042.62	2280.1	3274.39	2488.24
2915.76	3891.68	2181.24	3142.76	2383.2
2914.41	3766.41	2097.16	3033.24	2293.2
2913.06	3666.73	2028.12	2945.79	2218.54
2911.71	3591.83	1974.01	2879.82	2159.12
2910.36	3540.33	1934.46	2834.3	2114.58
2909.01	3510.5	1908.88	2807.91	2084.32
2907.66	3500.48	1896.56	2799.19	2067.67
2906.31	3508.36	1896.71	2806.61	2063.86
2904.96	3532.39	1908.5	2828.68	2072.09
2903.61	3570.93	1931.05	2863.95	2091.54
2902.26	3622.52	1963.43	2911.03	2121.32
2900.91	3685.84	2004.61	2968.51	2160.51
2899.56	3759.57	2053.48	3034.99	2208.02
2898.2	3842.35	2108.74	3108.95	2262.65
2896.85	3932.65	2168.92	3188.7	2322.96
2895.5	4028.64	2232.36	3272.3	2387.29
2894.15	4128.13	2297.16	3357.61	2453.75
2892.8	4228.52	2361.24	3442.14	2520.2
2891.44	4326.82	2422.39	3523.23	2584.33
2890.09	4419.62	2478.3	3597.96	2643.69
2888.73	4503.29	2526.64	3663.37	2695.77
2887.38	4574.04	2565.18	3716.46	2738.15
2886.03	4628.13	2591.89	3754.41	2768.55
2884.67	4662.03	2605.02	3774.66	2784.96
2883.32	4672.66	2603.18	3775.07	2785.77
2881.96	4657.54	2585.45	3754.07	2769.83
2880.6	4614.98	2551.42	3710.7	2736.5
2879.25	4544.17	2501.2	3644.73	2685.74
2877.89	4445.29	2435.42	3556.67	2618.07
2876.54	4319.48	2355.24	3447.74	2534.57
2875.18	4168.83	2262.22	3319.84	2436.82
2873.82	3996.29	2158.33	3175.47	2326.8
2872.47	3805.48	2045.76	3017.59	2206.82
2871.11	3600.55	1926.87	2849.45	2079.41
2869.75	3385.94	1804.06	2674.53	1947.14
2868.39	3166.21	1679.69	2496.26	1812.57
2867.03	2945.74	1555.92	2317.96	1678.12
2865.68	2728.65	1434.72	2142.67	1545.97
2864.32	2518.54	1317.72	1973.07	1417.99
2862.96	2318.41	1206.26	1811.35	1295.72
2861.6	2130.59	1101.29	1659.22	1180.32
2860.24	1956.7	1003.45	1517.87	1072.57
2858.88	1797.65	913.055	1387.96	972.94
2857.52	1653.71	830.158	1269.73	881.564
2856.16	1524.6	754.582	1163.01	798.346
2854.8	1409.59	685.988	1067.31	722.994
2853.44	1307.63	623.93	981.911	655.087
2852.08	1217.45	567.903	905.949	594.129
2850.72	1137.69	517.393	838.49	539.601
2849.36	1067.03	471.91	778.598	490.998
2847.99	1004.2	431.007	725.385	447.85
2846.63	948.092	394.303	678.06	409.747
2845.27	897.761	361.475	635.937	376.335
2843.91	852.445	332.262	598.445	347.308
2842.54	811.544	306.448	565.128	322.403
2841.18	774.599	283.846	535.617	301.375
2839.82	741.251	264.286	509.613	283.983
2838.45	711.202	247.6	486.863	269.974
2837.09	684.181	233.607	467.134	259.073
2835.73	659.912	222.105	450.187	250.968
2834.36	638.09	212.871	435.766	245.317
2833	618.374	205.661	423.587	241.749
2831.63	600.387	200.209	413.332	239.869
2830.27	583.724	196.244	404.656	239.279
2828.9	567.973	193.491	397.192	239.585
2827.53	552.739	191.679	390.56	240.415
2826.17	537.659	190.555	384.391	241.431
2824.8	522.437	189.886	378.328	242.342
2823.44	506.851	189.464	372.051	242.908
2822.07	490.769	189.1	365.278	242.941
2820.7	474.149	188.639	357.781	242.31
2819.33	457.034	187.94	349.387	240.931
2817.97	439.546	186.883	339.978	238.76
2816.6	421.855	185.364	329.496	235.787
2815.23	404.172	183.288	317.933	232.026
2813.86	386.717	180.574	305.328	227.502
2812.49	369.702	177.152	291.766	222.252
2811.12	353.311	172.965	277.364	216.316
2809.76	337.689	167.974	262.27	209.735
2808.39	322.93	162.167	246.656	202.553
2807.02	309.079	155.557	230.715	194.823
2805.65	296.135	148.193	214.652	186.603
2804.28	284.06	140.159	198.683	177.967
2802.9	272.788	131.58	183.028	169.008
2801.53	262.241	122.611	167.906	159.835
2800.16	252.337	113.443	153.531	150.581
2798.79	243.005	104.287	140.104	141.392
2797.42	234.19	95.362	127.804	132.427
2796.05	225.858	86.8892	116.787	123.853
2794.68	217.994	79.0698	107.172	115.828
2793.3	210.6	72.0769	99.0434	108.501
2791.93	203.687	66.0394	92.4401	101.992
2790.56	197.269	61.0346	87.3561	96.3911
2789.18	191.35	57.0869	83.7456	91.7505
2787.81	185.922	54.1557	81.5143	88.0757
2786.44	180.952	52.1506	80.5376	85.3328
2785.06	176.39	50.931	80.6583	83.445
2783.69	172.158	50.3218	81.7016	82.3024
2782.31	168.163	50.1283	83.4845	81.7715
2780.94	164.303	50.1493	85.8239	81.7031
2779.56	160.475	50.1977	87.4262	81.948
2778.19	156.587	50.1158	89.0695	82.3689
2776.81	152.571	49.7845	90.8301	82.8481
2775.44	148.391	49.1407	92.6211	83.3024
2774.06	144.051	48.1761	94.3897	83.1416
2772.68	139.602	46.9376	96.1166	82.151
2771.31	135.138	45.5295	97.814	81.1142
2769.93	130.793	44.0969	99.5184	80.1007
2768.55	126.734	42.8175	101.285	79.2089
2767.18	123.148	41.3606	103.18	78.5574
2765.8	120.232	40.0797	105.274	78.2746
2764.42	118.176	39.5168	107.63	78.4877
2763.04	117.212	39.8178	110.308	79.3122
2761.66	117.521	41.084	113.35	80.8434
2760.28	119.085	43.3644	116.787	83.1494
2758.9	121.948	46.651	120.634	86.2663
2757.52	126.101	50.8795	124.891	90.1971
2756.14	131.486	55.9339	129.549	94.9122
2754.76	138.006	61.6543	134.594	100.353
2753.38	145.525	67.8505	140.006	106.438
2752	153.89	74.3147	145.764	113.066
2750.62	162.938	80.8379	151.853	120.127
2749.24	172.508	87.2249	158.261	127.508
2747.86	182.455	93.3079	164.978	135.1
2746.48	192.659	98.9585	172	142.798
2745.1	203.03	104.095	179.323	150.515
2743.71	213.511	108.688	186.941	158.173
2742.33	224.08	112.759	194.842	165.713
2740.95	234.737	116.381	203.004	173.088
2739.57	245.507	119.664	211.393	180.265
2738.18	256.422	122.753	219.962	187.221
2736.8	267.516	125.808	228.643	193.941
2735.42	278.809	128.993	237.355	200.416
2734.03	290.299	132.462	246.001	206.636
2732.65	301.954	136.341	254.468	212.595
2731.26	313.701	140.721	262.633	218.284
2729.88	325.431	145.644	270.367	223.691
2728.49	336.99	151.095	277.538	228.806
2727.11	348.192	157.003	284.014	233.611
2725.72	358.815	163.242	289.668	238.091
2724.34	368.621	169.63	294.385	242.227
2722.95	377.363	175.943	298.057	246
2721.56	384.798	181.929	300.597	249.393
2720.18	390.7	187.318	301.933	252.39
2718.79	394.878	191.843	302.013	254.977
2717.4	397.186	195.256	300.81	257.147
2716.01	397.534	197.349	298.323	258.9
2714.63	395.899	197.967	294.577	260.248
2713.24	392.327	197.026	289.632	261.219
2711.85	386.947	194.525	283.579	261.859
2710.46	379.955	190.55	276.549	262.243
2709.07	371.626	185.279	268.711	262.473
2707.68	362.305	178.98	260.271	262.693
2706.29	352.39	172.002	251.476	263.085
2704.9	342.331	164.761	242.608	263.874
2703.51	332.612	157.725	233.98	265.333
2702.12	323.737	151.391	225.928	267.774
2700.73	316.212	146.261	218.8	271.549
2699.34	310.529	142.82	212.946	277.033
2697.95	307.153	141.504	208.699	284.619
2696.56	306.497	142.682	206.368	294.694
2695.17	308.911	146.632	206.211	307.623
2693.78	314.668	153.528	208.43	323.727
2692.38	323.948	163.421	213.152	343.256
2690.99	336.832	176.241	220.421	366.371
2689.6	353.292	191.794	230.186	393.118
2688.2	373.187	209.77	242.306	423.416
2686.81	396.264	229.755	256.544	457.039
2685.42	422.164	251.251	272.578	493.61
2684.02	450.42	273.697	290.008	532.605
2682.63	480.479	296.498	308.379	573.358
2681.24	511.707	319.045	327.189	615.079
2679.84	543.412	340.748	345.92	656.879
2678.45	574.862	361.053	364.053	697.795
2677.05	605.306	379.475	381.092	736.834
2675.65	633.998	395.603	396.585	773.007
2674.26	660.221	409.12	410.141	805.371
2672.86	683.309	419.809	421.445	833.07
2671.47	702.672	427.55	430.265	855.37
2670.07	717.811	432.322	436.463	871.696
2668.67	728.338	434.192	439.988	881.65
2667.28	733.991	433.303	440.878	885.032
2665.88	734.638	429.863	439.251	881.844
2664.48	730.284	424.121	435.29	872.287
2663.08	721.069	416.361	429.233	856.749
2661.68	707.265	406.877	421.356	835.782
2660.28	689.258	395.968	411.96	810.072
2658.89	667.538	383.919	401.349	780.406
2657.49	642.676	370.998	389.827	747.628
2656.09	615.304	357.445	377.676	712.607
2654.69	586.088	343.474	365.151	676.192
2653.29	555.704	329.268	352.475	639.178
2651.89	524.812	314.985	339.829	602.281
2650.49	494.033	300.758	327.359	566.11
2649.09	463.926	286.7	315.167	531.154
2647.69	434.978	272.909	303.32	497.779
2646.28	407.581	259.472	291.854	466.223
2644.88	382.034	246.467	280.775	436.614
2643.48	358.54	233.966	270.067	408.977
2642.08	337.201	222.04	259.699	383.26
2640.68	318.038	210.754	249.628	359.354
2639.27	300.993	200.17	239.807	337.118
2637.87	285.948	190.346	230.188	316.4
2636.47	272.745	181.331	220.727	297.057
2635.06	261.196	173.168	211.389	278.972
2633.66	251.106	165.888	202.147	262.062
2632.26	242.286	159.509	192.987	246.284
2630.85	234.563	154.038	183.911	231.637
2629.45	227.792	149.468	174.935	218.15
2628.04	221.859	145.775	166.088	205.881
2626.64	216.683	142.924	157.416	194.898
2625.23	212.21	140.865	148.973	185.268
2623.83	208.412	139.539	140.825	177.042
2622.42	205.276	138.871	133.043	170.247
2621.01	202.792	138.778	125.699	164.87
2619.61	200.948	139.168	118.865	160.858
2618.2	199.716	139.941	112.601	158.112
2616.79	199.047	140.989	106.957	156.49
2615.39	198.864	142.2	101.966	155.814
2613.98	199.062	143.457	97.6382	155.878
2612.57	199.507	144.645	93.96	156.458
2611.16	200.04	145.649	90.8926	157.326
2609.75	200.486	146.358	88.3712	158.262
2608.34	200.658	146.675	86.3077	159.064
2606.94	200.373	146.51	84.5933	159.558
2605.53	199.461	145.798	83.1047	159.603
2604.12	197.774	144.49	81.7102	159.097
2602.71	195.196	142.568	80.2783	157.971
2601.3	191.652	140.04	78.685	156.193
2599.89	187.113	136.946	76.8228	153.76
2598.48	181.594	133.357	74.6088	150.689
2597.06	175.161	129.37	71.9903	147.014
2595.65	167.922	125.11	68.9501	142.777
2594.24	160.025	120.722	65.5092	138.023
2592.83	151.648	116.363	61.7271	132.797
2591.42	142.993	112.195	57.6979	127.145
2590.01	134.277	108.378	53.5465	121.11
2588.59	125.721	105.056	49.4212	114.742
2587.18	117.543	102.355	45.483	108.1
2585.77	109.953	100.368	41.8966	101.258
2584.35	103.14	98.7579	38.8184	94.3117
2582.94	97.2709	95.7311	36.3868	87.3838
2581.53	92.488	93.4832	34.7107	80.6249
2580.11	88.9017	91.958	33.8633	74.2138
2578.7	86.5897	91.0641	33.8762	68.3541
2577.28	85.5975	90.6852	34.7356	63.2658
2575.87	85.9358	90.6848	36.3843	59.1755
2574.45	85.9344	90.917	38.7248	56.3023
2573.03	85.4881	91.2359	41.626	54.8428
2571.62	86.2012	91.5097	44.9318	54.644
2570.2	87.9541	91.6264	48.4728	54.2848
2568.79	90.5976	91.5019	52.0786	55.6456
2567.37	93.967	91.0892	53.6955	58.6979
2565.95	97.8788	90.3785	54.6009	63.3365
2564.53	102.141	89.3987	55.1714	69.3828
2563.12	106.561	88.2136	55.3439	76.5922
2561.7	110.958	86.9218	55.1048	84.6714
2560.28	115.174	85.6453	54.4879	93.2934
2558.86	119.073	84.5213	53.5731	102.118
2557.44	122.567	83.6965	52.4856	110.822
2556.02	125.61	83.3133	51.3843	119.114
2554.6	128.202	83.5007	50.4517	126.762
2553.19	130.407	84.3716	49.8867	133.61
2551.77	132.327	86.0063	49.8828	139.585
2550.34	134.111	88.4562	50.6224	144.708
2548.93	135.954	91.7415	52.2649	149.094
2547.5	138.059	95.8429	54.9278	152.932
2546.08	140.644	100.713	58.6868	156.478
2544.66	143.913	106.272	63.5643	160.029
2543.24	148.048	112.421	69.5311	163.902
2541.82	153.181	119.041	76.503	168.399
2540.4	159.39	126.003	84.3455	173.783
2538.97	166.678	133.169	92.8786	180.25
2537.55	174.98	140.408	101.89	187.915
2536.13	184.141	147.584	111.135	196.785
2534.7	193.948	154.581	120.362	206.77
2533.28	204.111	161.282	129.308	217.664
2531.86	214.296	167.588	137.72	229.167
2530.43	224.136	173.408	145.363	240.899
2529.01	233.249	178.66	152.024	252.418
2527.58	241.268	183.273	157.526	263.252
2526.16	247.857	187.18	161.728	272.93
2524.73	252.727	190.321	164.527	281.003
2523.31	255.668	192.642	165.869	287.086
2521.88	256.533	194.09	165.732	290.864
2520.45	255.281	194.627	164.147	292.135
2519.03	251.945	194.217	161.173	290.795
2517.6	246.651	192.838	156.91	286.865
2516.18	239.596	190.485	151.487	280.479
2514.75	231.043	187.168	145.059	271.872
2513.32	221.293	182.923	137.804	261.371
2511.89	210.684	177.808	129.919	249.371
2510.46	199.557	171.908	121.612	236.315
2509.04	188.254	165.338	113.1	222.671
2507.61	177.08	158.233	104.6	208.899
2506.18	166.313	150.75	96.3273	195.439
2504.75	156.188	143.07	88.4926	182.691
2503.32	146.879	135.377	81.2856	170.995
2501.89	138.517	127.862	74.8805	160.622
2500.46	131.173	120.708	69.4236	151.771
2499.03	124.883	114.091	65.035	144.566
2497.6	119.629	108.157	61.7952	139.056
2496.17	115.362	103.029	59.7503	135.223
2494.74	112.016	98.7944	58.9101	132.992
2493.3	109.492	95.5005	59.2404	132.234
2491.87	107.687	93.1571	60.6736	132.784
2490.44	106.487	91.7324	63.1055	134.441
2489.01	105.78	91.1626	66.407	136.993
2487.57	105.442	91.3461	70.4192	140.206
2486.14	105.368	92.165	74.9757	143.852
2484.71	105.446	93.4802	79.8967	147.7
2483.28	105.569	95.1455	85.0024	151.53
2481.84	105.641	97.0176	90.1217	155.136
2480.41	105.58	98.9662	95.1002	158.335
2478.97	105.306	100.873	99.7975	160.964
2477.54	104.763	102.646	104.1	162.888
2476.1	103.909	104.22	107.918	164.006
2474.67	102.724	105.554	111.187	164.25
2473.23	101.214	106.64	113.867	163.592
2471.8	99.4113	107.491	115.941	162.041
2470.36	97.3688	108.138	117.408	159.644
2468.93	95.1707	108.631	118.284	156.489
2467.49	92.9184	109.025	118.596	152.696
2466.05	90.7276	109.374	118.374	148.415
2464.61	88.7185	109.728	117.656	143.815
2463.18	87.0153	110.126	116.479	139.084
2461.74	85.7282	110.591	114.884	134.411
2460.3	84.9437	111.127	112.908	129.977
2458.86	84.725	111.72	110.593	125.952
2457.42	85.0964	112.34	107.982	122.477
2455.99	86.0415	112.941	105.122	119.659
2454.55	87.4993	113.466	102.064	117.567
2453.11	89.3752	113.855	98.8651	116.226
2451.67	91.534	114.045	95.5867	115.618
2450.23	93.8239	113.986	92.2974	115.684
2448.79	96.0662	113.63	89.0623	116.325
2447.35	98.0896	112.953	85.9496	117.413
2445.9	99.7286	111.943	83.0196	118.798
2444.46	100.849	110.613	80.3268	120.318
2443.02	101.35	108.992	77.9114	121.809
2441.58	101.177	107.129	75.798	123.115
2440.14	100.327	105.084	73.9918	124.093
2438.7	98.8551	102.931	72.4822	124.63
2437.25	96.8656	100.748	71.2393	124.637
2435.81	94.5061	98.6119	70.2162	124.057
2434.37	91.9654	96.5976	69.3577	122.868
2432.92	89.4514	94.7697	68.6008	121.081
2431.48	87.1782	93.1807	67.8825	118.73
2430.03	85.3472	91.8671	67.144	115.877
2428.59	84.1398	90.8526	66.3413	112.602
2427.15	83.6939	90.1445	65.445	108.997
2425.7	84.0921	89.7348	64.4443	105.16
2424.26	85.3629	89.6068	63.3515	101.193
2422.81	87.4673	89.7335	62.1979	97.1937
2421.36	90.2999	90.0809	61.0301	93.2509
2419.92	93.7034	90.6152	59.9097	89.4472
2418.47	97.4689	91.3007	58.9024	85.8528
2417.03	101.352	92.1041	58.0731	82.5255
2415.58	105.086	92.9931	57.4766	79.5101
2414.13	108.408	93.942	57.1555	76.8426
2412.68	111.067	94.9265	57.131	74.5465
2411.24	112.841	95.9231	57.4	72.6337
2409.79	113.56	96.9115	57.9381	71.11
2408.34	113.112	97.871	58.6989	69.9724
2406.89	111.437	98.7733	59.6129	69.2038
2405.44	108.56	99.5946	60.6061	68.7873
2403.99	104.569	100.306	61.598	68.6965
2402.54	99.614	100.875	62.5138	68.899
2401.09	93.8923	101.27	63.2889	69.3549
2399.64	87.6634	101.467	63.8883	70.0305
2398.19	81.1906	101.437	64.2922	70.8791
2396.74	74.7751	101.171	64.5214	71.8674
2395.29	68.6918	100.66	64.6151	72.954
2393.84	63.2178	99.9202	64.6471	74.1135
2392.39	58.5889	98.9764	64.7067	75.3237
2390.94	55.0197	97.8795	64.9037	76.5828
2389.48	52.6531	96.6863	65.3397	77.8903
2388.03	51.6056	95.4782	66.1194	79.2716
2386.58	51.9162	94.3367	67.3186	80.7537
2385.12	53.5924	93.357	68.9945	82.3855
2383.67	56.5895	92.6307	71.1683	84.2229
2382.22	60.8241	92.2427	73.8245	86.3291
2380.76	66.176	92.2613	76.9077	88.7676
2379.31	72.5218	92.7432	80.3374	91.61
2377.86	79.701	93.7094	83.9948	94.91
2376.4	87.5674	95.1607	87.752	98.7208
2374.95	95.9715	97.0655	91.4712	103.078
2373.49	104.772	99.363	95.0202	108.002
2372.03	113.841	101.966	98.2827	113.493
2370.58	123.056	104.766	101.167	119.528
2369.12	132.328	107.644	103.622	126.075
2367.67	141.554	110.469	105.625	133.071
2366.21	150.658	113.121	107.201	140.447
2364.75	159.565	115.489	108.408	148.121
2363.3	168.198	117.483	109.331	155.999
2361.84	176.478	119.042	110.077	163.984
2360.38	184.338	120.146	110.768	171.987
2358.92	191.684	120.803	111.515	179.915
2357.46	198.446	121.068	112.428	187.694
2356	204.532	121.025	113.583	195.251
2354.55	209.874	120.796	115.037	202.538
2353.08	214.405	120.524	116.81	209.52
2351.62	218.096	120.379	118.899	216.189
2350.16	220.923	120.526	121.26	222.544
2348.7	222.92	121.141	123.844	228.618
2347.24	224.134	122.376	126.575	234.45
2345.78	224.677	124.374	129.389	240.105
2344.32	224.695	127.249	132.229	245.664
2342.86	224.371	131.079	135.054	251.216
2341.4	223.943	135.915	137.862	256.869
2339.94	223.649	141.764	140.672	262.727
2338.47	223.77	148.606	143.548	268.906
2337.01	224.564	156.378	146.575	275.506
2335.55	226.291	164.994	149.868	282.628
2334.09	229.178	174.343	153.554	290.352
2332.62	233.4	184.289	157.755	298.733
2331.16	239.091	194.687	162.59	307.808
2329.69	246.29	205.37	168.135	317.565
2328.23	254.976	216.17	174.437	327.964
2326.77	265.046	226.91	181.487	338.922
2325.3	276.29	237.4	189.21	350.299
2323.83	288.458	247.462	197.485	361.933
2322.37	301.21	256.904	206.124	373.605
2320.9	314.151	265.534	214.889	385.063
2319.44	326.869	273.17	223.512	396.038
2317.97	338.911	279.624	231.689	406.228
2316.5	349.844	284.724	239.121	415.337
2315.04	359.252	288.311	245.517	423.07
2313.57	366.757	290.244	250.614	429.152
2312.1	372.056	290.417	254.201	433.348
2310.63	374.895	288.751	256.115	435.457
2309.17	375.127	285.219	256.269	435.347
2307.7	372.669	279.834	254.634	432.936
2306.23	367.546	272.673	251.26	428.221
2304.76	359.865	263.862	246.257	421.266
2303.29	349.807	253.585	239.787	412.201
2301.82	337.642	242.084	232.063	401.228
2300.35	323.679	229.638	223.314	388.591
2298.88	308.286	216.566	213.793	374.591
2297.41	291.86	203.209	203.749	359.552
2295.94	274.809	189.915	193.422	343.818
2294.47	257.546	177.024	183.024	327.731
2293	240.468	164.85	172.74	311.625
2291.52	223.941	153.667	162.72	295.8
2290.05	208.307	143.698	153.081	280.527
2288.58	193.863	135.109	143.909	266.031
2287.11	180.833	127.985	135.25	252.472
2285.63	169.395	122.349	127.134	239.963
2284.16	159.681	118.161	119.576	228.566
2282.69	151.739	115.314	112.574	218.28
2281.21	145.554	113.652	106.118	209.054
2279.74	141.065	112.987	100.2	200.806
2278.26	138.147	113.109	94.8145	193.415
2276.79	136.626	113.802	89.9549	186.737
2275.31	136.282	114.861	85.618	180.619
2273.84	136.862	116.103	81.8011	174.903
2272.36	138.082	117.375	78.4974	169.436
2270.89	139.663	118.572	75.7041	164.088
2269.41	141.301	119.618	73.4007	158.74
2267.94	142.721	120.487	71.5664	153.312
2266.46	143.667	121.179	70.1677	147.749
2264.98	143.911	121.719	69.1581	142.026
2263.5	143.288	122.154	68.4908	136.163
2262.03	141.67	122.522	68.1033	130.2
2260.55	138.988	122.856	67.9286	124.206
2259.07	135.248	123.17	67.9044	118.278
2257.59	130.51	123.453	67.9677	112.531
2256.11	124.896	123.663	68.0611	107.088
2254.63	118.57	123.727	68.1325	102.075
2253.15	111.76	123.554	68.1481	97.624
2251.67	104.7	123.026	68.0742	93.8438
2250.19	97.6579	122.028	67.8969	90.8351
2248.72	90.9065	120.451	67.6128	88.6749
2247.23	84.683	118.198	67.2168	87.3991
2245.75	79.2375	115.221	66.7284	86.5269
2244.27	74.7602	111.508	66.1617	86.4866
2242.79	71.3969	107.1	65.535	87.2651
2241.31	69.2609	102.103	64.8776	88.7781
2239.83	68.3868	96.6664	64.2095	90.8953
2238.34	68.774	91.0016	63.5598	93.4719
2236.86	70.3642	85.3551	62.9558	96.3405
2235.38	73.0478	79.9972	62.4228	99.319
2233.89	76.6954	75.214	61.9953	102.234
2232.41	81.1239	71.2706	61.6975	104.906
2230.93	86.1497	68.4105	61.5624	107.18
2229.44	91.573	66.8269	61.6193	108.925
2227.96	97.1937	66.6514	61.8956	110.041
2226.47	102.819	67.9427	62.4142	110.467
2224.99	108.27	70.6808	63.191	110.183
2223.5	113.381	74.7647	64.2295	109.209
2222.02	118.026	80.028	65.529	107.617
2220.53	122.078	86.2302	67.0633	105.504
2219.05	125.454	93.0911	68.7987	103.013
2217.56	128.086	100.297	70.6831	100.308
2216.07	129.927	107.522	72.6474	97.5662
2214.58	130.967	114.458	74.6203	94.9869
2213.1	131.196	120.814	76.5131	92.7523
2211.61	130.64	126.353	78.246	91.0464
2210.12	129.352	130.899	79.7471	90.0353
2208.63	127.377	134.328	80.9488	89.846
2207.14	124.825	136.609	81.8235	90.5991
2205.65	121.804	137.766	82.3632	92.3683
2204.16	118.445	137.89	82.5949	95.1948
2202.68	114.925	137.134	82.593	99.0995
2201.19	111.416	135.687	82.4594	104.06
2199.7	108.129	133.773	82.3407	110.039
2198.2	105.284	131.628	82.4108	116.976
2196.71	103.1	129.488	82.8623	124.791
2195.22	101.815	127.584	83.9062	133.406
2193.73	101.632	126.117	85.7391	142.72
2192.24	102.753	125.267	88.551	152.644
2190.75	105.327	125.167	92.4894	163.071
2189.26	109.474	125.926	97.6648	173.908
2187.76	115.252	127.609	104.126	185.05
2186.27	122.676	130.254	111.867	196.404
2184.78	131.67	133.86	120.8	207.855
2183.28	142.118	138.411	130.781	219.299
2181.79	153.816	143.858	141.59	230.608
2180.3	166.518	150.143	152.957	241.657
2178.8	179.922	157.19	164.565	252.307
2177.31	193.689	164.909	176.069	262.411
2175.81	207.452	173.195	187.107	271.812
2174.31	220.847	181.937	197.33	280.361
2172.82	233.521	191.008	206.411	287.911
2171.32	245.129	200.262	214.056	294.315
2169.83	255.385	209.544	220.034	299.452
2168.33	264.051	218.682	224.18	303.222
2166.83	270.948	227.494	226.397	305.552
2165.34	275.983	235.793	226.674	306.414
2163.84	279.11	243.382	225.064	305.804
2162.34	280.374	250.075	221.7	303.77
2160.84	279.874	255.695	216.77	300.397
2159.35	277.766	260.086	210.514	295.805
2157.85	274.245	263.123	203.205	290.148
2156.35	269.531	264.713	195.133	283.603
2154.85	263.874	264.818	186.6	276.372
2153.35	257.498	263.435	177.886	268.653
2151.85	250.635	260.625	169.257	260.651
2150.35	243.481	256.493	160.941	252.56
2148.85	236.201	251.194	153.128	244.552
2147.35	228.914	244.922	145.955	236.769
2145.85	221.72	237.91	139.524	229.334
2144.35	214.655	230.405	133.879	222.324
2142.84	207.74	222.672	129.032	215.791
2141.34	200.967	214.97	124.961	209.75
2139.84	194.31	207.546	121.612	204.192
2138.34	187.739	200.618	118.917	199.081
2136.83	181.223	194.37	116.794	194.362
2135.33	174.756	188.946	115.164	189.977
2133.83	168.354	184.443	113.951	185.863
2132.32	162.038	180.901	113.082	181.951
2130.82	155.875	178.319	112.498	178.185
2129.31	149.945	176.644	112.152	174.515
2127.81	144.366	175.791	112.013	170.911
2126.3	139.245	175.631	112.047	167.342
2124.8	134.713	176.022	112.237	163.801
2123.3	130.872	176.795	112.555	160.274
2121.79	127.819	177.781	112.978	156.767
2120.28	125.61	178.811	113.47	153.279
2118.78	124.279	179.731	113.995	149.822
2117.27	123.796	180.396	114.496	146.393
2115.76	124.081	180.684	114.907	142.988
2114.25	125.013	180.502	115.16	139.608
2112.75	126.421	179.781	115.178	136.244
2111.24	128.096	178.482	114.884	132.89
2109.73	129.796	176.591	114.208	129.538
2108.22	131.258	174.118	113.091	126.181
2106.71	132.236	171.103	111.496	122.829
2105.2	132.471	167.595	109.401	119.481
2103.69	131.75	163.67	106.819	116.156
2102.18	129.894	159.411	103.785	112.876
2100.67	126.775	154.911	100.366	109.665
2099.16	122.317	150.268	96.6505	106.548
2097.65	116.528	145.586	92.7557	103.553
2096.14	109.453	140.96	88.8026	100.689
2094.63	101.219	136.488	84.9273	97.9626
2093.12	91.9997	132.258	81.2607	95.3593
2091.61	82.0165	128.349	77.9229	92.8455
2090.09	71.5242	124.827	75.0146	90.3665
2088.58	60.7932	121.743	72.6073	87.8436
2087.07	50.1203	119.141	70.7494	85.1922
2085.55	39.7719	117.037	69.4438	82.3012
2084.04	30.0145	115.439	68.667	79.0661
2082.53	21.0791	114.335	68.3606	75.3841
2081.01	13.1576	113.699	68.4389	71.1667
2079.5	6.38961	113.484	68.7933	66.347
2077.98	0.88263	113.639	69.3113	60.9031
2076.47	-3.33354	114.092	69.8672	54.8399
2074.95	-6.26347	114.77	70.3504	48.22
2073.44	-7.96834	115.594	70.6629	41.1501
2071.92	-8.55544	116.481	70.7292	33.7829
2070.4	-8.17817	117.351	70.4987	26.3073
2068.89	-7.00396	118.136	69.9591	18.9537
2067.37	-5.24859	118.769	69.1169	11.9556
2065.85	-3.12358	119.205	68.0141	5.56069
2064.34	-0.85068	119.412	66.7121	0
2062.82	1.3546	119.377	65.2874	-2.80979
2061.3	3.2932	119.109	63.8235	-4.42398
2059.78	4.78608	118.631	62.3997	-4.74039
2058.26	5.70758	117.996	61.0945	-3.71584
2056.74	5.94981	117.262	59.9582	-1.38119
2055.22	5.47128	116.509	59.0281	2.17037
2053.7	4.27566	115.826	58.3138	6.78257
2052.19	2.41872	115.305	57.7997	12.2477
2050.66	0	115.034	57.4439	18.319
2049.14	0.44282	115.103	57.1937	24.7331
2047.62	0.66574	115.581	56.9722	31.2176
2046.1	0.8838	116.521	56.7051	37.5194
2044.58	1.32301	117.957	56.3172	43.416
2043.06	2.20778	119.892	55.7434	48.7303
2041.54	3.74577	122.303	54.935	53.3415
2040.01	6.11121	125.137	53.8628	57.1891
2038.49	9.43741	128.316	52.5284	60.2785
2036.97	13.8002	131.739	50.9576	62.6724
2035.44	19.2124	135.285	49.2016	64.4839
2033.92	25.621	138.82	47.3339	65.8645
2032.4	32.9081	142.206	45.4454	66.9891
2030.87	40.8978	145.309	43.638	68.04
2029.35	49.3641	148.001	42.6908	69.189
2027.82	58.052	150.18	42.3053	70.5875
2026.3	66.6884	151.766	42.3013	72.349
2024.77	75.0027	152.706	42.755	74.5418
2023.25	82.7461	152.983	43.7223	77.1844
2021.72	89.7064	152.607	45.2348	80.2423
2020.19	95.7305	151.631	47.3045	83.6389
2018.67	100.721	150.123	49.9138	87.251
2017.14	104.654	148.181	53.0287	90.931
2015.61	107.574	145.92	56.5953	94.5126
2014.08	109.585	143.46	60.5455	97.8263
2012.56	110.845	140.923	64.8008	100.713
2011.03	111.543	138.421	69.2752	103.034
2009.5	111.892	136.06	73.883	104.689
2007.97	112.1	133.922	78.5371	105.614
2006.44	112.356	132.07	83.153	105.792
2004.91	112.81	130.544	87.6496	105.25
2003.38	113.562	129.361	91.9505	104.059
2001.85	114.653	128.515	95.9825	102.326
2000.32	116.066	127.992	99.6818	100.191
1998.79	117.72	127.754	102.983	97.8097
1997.26	119.489	127.764	105.832	95.3477
1995.73	121.213	127.981	108.178	92.9685
1994.19	122.708	128.362	109.979	90.8222
1992.66	123.793	128.866	111.198	89.0345
1991.13	124.307	129.466	111.817	87.7065
1989.6	124.121	130.128	111.823	86.8977
1988.06	123.159	130.83	111.225	86.6342
1986.53	121.403	131.55	110.046	86.9027
1985	118.894	132.262	108.326	87.6534
1983.46	115.733	132.938	106.124	88.8028
1981.93	112.077	133.547	103.516	90.2463
1980.39	108.112	134.042	100.591	91.8543
1978.86	104.053	134.377	97.448	93.4915
1977.32	100.115	134.496	94.1938	95.02
1975.79	96.4954	134.34	90.9354	96.3091
1974.25	93.3557	133.851	87.774	97.2424
1972.72	90.8155	132.984	84.8061	97.7313
1971.18	88.9276	131.7	82.1077	97.7103
1969.64	87.6883	129.985	79.7416	97.1521
1968.11	87.0305	127.848	77.7477	96.0638
1966.57	86.8326	125.328	76.1439	94.4887
1965.03	86.9309	122.49	74.9253	92.5046
1963.49	87.1327	119.426	74.0642	90.2172
1961.95	87.2429	116.261	73.5188	87.761
1960.42	87.0679	113.125	73.2255	85.2796
1958.88	86.4476	110.163	73.114	82.9272
1957.34	85.2614	107.517	73.1058	80.8524
1955.8	83.4391	105.31	73.1182	79.187
1954.26	80.9747	103.649	73.0754	78.0425
1952.72	77.9125	102.595	72.9012	77.4902
1951.18	74.3586	102.179	72.5348	77.5662
1949.64	70.4554	102.374	71.9209	78.255
1948.09	66.3809	103.112	71.0214	79.4965
1946.55	62.3327	104.289	69.816	81.1882
1945.01	58.5033	105.756	68.2959	83.1824
1943.47	55.0698	107.342	66.4678	85.2988
1941.93	52.185	108.87	64.3578	87.3386
1940.38	49.9633	110.168	62.0068	89.0946
1938.84	48.4688	111.074	59.4654	90.3607
1937.3	47.7227	111.467	56.7998	90.954
1935.75	47.7059	111.274	54.0903	90.7284
1934.21	48.3527	110.465	51.4191	89.5767
1932.67	49.575	109.076	48.8798	87.4526
1931.12	51.2572	107.188	46.5613	84.3625
1929.58	53.2803	104.936	44.5539	80.3781
1928.03	55.5245	102.491	42.9386	75.6269
1926.48	57.8786	100.044	41.7817	70.2847
1924.94	60.2535	97.8032	41.1364	64.5714
1923.39	62.5731	95.9528	41.0265	58.7259
1921.85	64.7889	94.6603	41.4546	53.0019
1920.3	66.8706	94.049	42.3924	47.645
1918.75	68.8045	94.1899	43.7824	42.8794
1917.2	70.5885	95.0956	45.5389	38.8934
1915.66	72.2248	96.7158	47.5502	35.8274
1914.11	73.7223	98.9522	49.6905	33.7726
1912.56	75.0787	101.647	51.8165	32.7567
1911.01	76.2915	104.617	53.7886	32.7559
1909.46	77.3492	107.654	55.4738	33.6938
1907.91	78.2327	110.547	56.7572	35.4496
1906.36	78.9257	113.105	57.5576	37.8759
1904.81	79.4056	115.157	57.8252	40.8
1903.26	79.6615	116.584	57.5585	44.0491
1901.71	79.692	117.313	56.8006	47.4559
1900.16	79.5106	117.329	55.6408	50.8723
1898.61	79.149	116.67	54.21	54.1776
1897.06	78.658	115.423	52.6725	57.2846
1895.51	78.1044	113.712	51.2138	60.1406
1893.95	77.5738	111.691	50.0312	62.7314
1892.4	77.1593	109.527	49.3144	65.073
1890.85	76.9577	107.38	49.2318	67.2071
1889.3	77.0613	105.394	49.9154	69.1938
1887.74	77.5512	103.681	51.4495	71.1031
1886.19	78.4882	102.315	53.8594	73.0049
1884.63	79.9129	101.329	57.1117	74.9666
1883.08	81.8369	100.712	61.1094	77.042
1881.52	84.2422	100.411	65.6981	79.2695
1879.97	87.0828	100.339	70.6756	81.6693
1878.41	90.2871	100.387	75.8046	84.2443
1876.86	93.7612	100.434	80.8284	86.9801
1875.3	97.4009	100.365	85.4926	89.8529
1873.75	101.095	100.077	89.5614	92.8311
1872.19	104.727	99.4887	92.8294	95.8745
1870.63	108.19	98.5528	95.1446	98.9466
1869.07	111.398	97.2668	96.419	102.018
1867.52	114.273	95.6565	96.626	105.059
1865.96	116.766	93.7953	95.8141	108.055
1864.4	118.846	91.7774	94.0899	110.989
1862.84	120.51	89.7292	91.6208	113.856
1861.28	121.776	87.7882	88.6151	116.653
1859.72	122.681	86.0928	85.3063	119.376
1858.16	123.284	84.7827	81.941	122.021
1856.6	123.654	83.9696	78.7499	124.574
1855.04	123.873	83.749	75.9418	127.018
1853.48	124.032	84.1825	73.6823	129.329
1851.92	124.225	85.2974	72.0845	131.473
1850.36	124.546	87.0852	71.2025	133.411
1848.8	125.084	89.5003	71.0276	135.097
1847.24	125.929	92.4744	71.4979	136.489
1845.68	127.152	95.9012	72.4946	137.543
1844.11	128.814	99.6623	73.8641	138.22
1842.55	130.956	103.623	75.4258	138.489
1840.99	133.593	107.636	76.9874	138.329
1839.42	136.721	111.563	78.367	137.732
1837.86	140.296	115.259	79.3969	136.696
1836.3	144.247	118.596	79.9471	135.232
1834.73	148.472	121.456	79.9289	133.364
1833.17	152.835	123.74	79.302	131.12
1831.6	157.179	125.369	78.0768	128.534
1830.04	161.325	126.287	76.312	125.647
1828.47	165.087	126.458	74.1078	122.5
1826.9	168.282	125.879	71.6016	119.138
1825.34	170.741	124.568	68.952	115.608
1823.77	172.321	122.572	66.3284	111.957
1822.2	172.921	119.959	63.8979	108.235
1820.64	172.483	116.819	61.8118	104.492
1819.07	171.011	113.268	60.2009	100.787
1817.5	168.562	109.427	59.1563	97.1754
1815.93	165.251	105.431	58.7343	93.7194
1814.37	161.246	101.418	58.9472	90.4819
1812.8	156.751	97.5167	59.7654	87.5254
1811.23	151.998	93.8415	61.1181	84.9075
1809.66	147.228	90.4943	62.9055	82.684
1808.09	142.668	87.5387	64.9954	80.8947
1806.52	138.522	85.0146	67.2426	79.5706
1804.95	134.943	82.9243	69.4923	78.7246
1803.38	132.027	81.232	71.59	78.3495
1801.81	129.809	79.877	73.3967	78.4233
1800.23	128.244	78.7598	74.786	78.8986
1798.66	127.228	77.7709	75.6631	79.7171
1797.09	126.592	76.7793	75.9571	80.8005
1795.52	126.129	75.6615	75.6344	82.0658
1793.94	125.601	74.2995	74.692	83.4233
1792.37	124.772	72.6053	73.1638	84.7891
1790.8	123.417	70.511	71.1066	86.0807
1789.22	121.351	67.9974	68.6082	87.2335
1787.65	118.44	65.0765	65.7695	88.1923
1786.08	114.621	61.811	62.7089	88.9239
1784.5	109.898	58.0384	59.5483	89.4102
1782.93	104.357	53.5145	56.4139	89.6541
1781.35	98.1415	49.0301	53.4198	89.6664
1779.78	91.4562	44.7606	50.6747	89.474
1778.2	84.5356	40.8651	48.2656	89.1027
1776.62	77.6365	37.4999	46.2655	88.5843
1775.05	71.0069	34.7872	44.7236	87.9436
1773.47	64.8748	32.8243	43.6729	87.2043
1771.89	59.4176	31.6495	43.1193	86.3756
1770.31	54.7611	31.2645	43.0546	85.4636
1768.74	50.9668	31.6238	43.4537	84.4685
1767.16	48.0225	32.6221	44.2717	83.3812
1765.58	45.8661	34.1403	45.4617	82.2038
1764	44.377	36.0165	46.9632	80.9387
1762.42	43.399	38.0731	48.7107	79.5997
1760.84	42.7619	40.137	50.6395	78.2197
1759.26	42.2966	42.0437	52.6845	76.8497
1757.68	41.8456	43.633	54.7758	75.5541
1756.1	41.2975	44.7965	56.8553	74.4245
1754.52	40.5789	45.4447	58.8618	73.5608
1752.94	39.6675	45.5263	60.7384	73.0712
1751.36	38.5965	45.0349	62.4356	73.0682
1749.78	37.4439	43.9993	63.9096	73.6564
1748.19	36.3147	42.4625	65.117	74.917
1746.61	35.3451	40.513	66.0318	76.915
1745.03	34.6662	38.2389	66.6315	79.6757
1743.44	34.3946	35.735	66.9057	83.1856
1741.86	34.6204	33.1031	66.8613	86.4151
1740.28	35.3905	30.438	66.5213	87.5903
1738.69	36.6931	27.8079	65.9202	89.2204
1737.11	38.4742	25.2894	65.1207	91.1568
1735.52	40.6212	22.9288	64.1973	93.2017
1733.94	42.9798	20.7573	63.2422	95.1437
1732.35	45.3709	18.8015	62.3647	96.781
1730.77	47.6039	17.0777	61.6851	97.9207
1729.18	49.4873	15.5799	61.3224	98.3667
1727.59	50.8675	14.3212	61.4045	97.9897
1726.01	51.6261	13.2977	62.0461	96.6754
1724.42	51.7016	12.5055	63.3487	94.3549
1722.83	51.1028	11.9497	65.3977	91.0204
1721.24	49.9072	11.6333	68.254	86.7089
1719.66	48.2606	11.5605	71.9526	81.5076
1718.07	46.3711	11.737	76.5026	75.5515
1716.48	44.4971	12.1697	81.9741	69.02
1714.89	42.9302	12.8629	88.5916	62.1254
1713.3	41.9845	13.8321	95.9638	55.1264
1711.71	41.9729	15.0929	104.039	48.3035
1710.12	43.1925	16.6691	112.771	41.9595
1708.53	45.9108	18.5947	122.128	36.4126
1706.94	50.3544	20.9182	132.104	31.9901
1705.35	57.5623	23.7011	142.72	29.0147
1703.76	69.7286	27.0324	154.041	27.8151
1702.17	84.0106	31.017	166.164	28.6986
1700.57	100.446	35.7789	179.226	31.948
1698.98	119.036	41.4574	193.393	37.8104
1697.39	139.754	48.1979	208.853	46.4806
1695.8	162.549	56.1588	225.804	58.114
1694.2	187.362	65.4749	244.434	72.7734
1692.61	214.121	76.2729	264.91	90.4622
1691.02	242.747	88.6439	287.357	111.092
1689.42	273.155	102.636	311.842	134.486
1687.83	305.248	118.242	338.36	160.369
1686.23	338.903	135.398	366.823	188.389
1684.64	373.971	153.977	397.055	218.114
1683.04	410.27	173.773	428.782	249.021
1681.44	447.564	194.524	461.646	280.552
1679.85	485.566	215.908	495.203	312.094
1678.25	523.922	237.563	528.946	343.038
1676.65	562.228	259.08	562.311	372.751
1675.06	600.014	280.044	594.704	400.644
1673.46	636.767	300.038	625.526	426.164
1671.86	671.938	318.66	654.189	448.823
1670.26	704.962	335.547	680.146	468.211
1668.66	735.284	350.383	702.909	484
1667.07	762.369	362.926	722.076	495.981
1665.47	785.751	372.994	737.338	504.023
1663.87	805.038	380.497	748.501	508.117
1662.27	819.945	385.421	755.49	508.349
1660.67	830.316	387.83	758.355	504.896
1659.07	836.128	387.876	757.273	498.041
1657.46	837.517	385.76	752.536	488.12
1655.86	834.762	381.75	744.548	475.558
1654.26	828.287	376.155	733.806	460.824
1652.66	818.646	369.311	720.884	444.43
1651.06	806.498	361.567	706.411	426.914
1649.45	792.577	353.265	691.043	408.815
1647.85	777.652	344.746	675.444	390.677
1646.25	762.501	336.299	660.245	372.996
1644.65	747.851	328.186	646.029	356.234
1643.04	734.353	320.606	633.297	340.771
1641.44	722.527	313.705	622.444	326.917
1639.83	712.754	307.549	613.741	314.853
1638.23	705.224	302.146	607.319	304.664
1636.62	699.952	297.418	603.159	296.284
1635.02	696.75	293.233	601.092	289.533
1633.41	695.253	289.395	600.809	284.104
1631.81	694.94	285.656	601.874	279.572
1630.2	695.161	281.748	603.751	275.443
1628.59	695.196	277.369	605.828	271.143
1626.98	694.289	272.232	607.464	266.093
1625.38	691.718	266.067	608.019	259.733
1623.77	686.839	258.646	606.901	251.563
1622.16	679.145	249.798	603.6	241.185
1620.55	668.297	239.433	597.729	228.357
1618.94	654.168	227.534	589.041	212.984
1617.33	636.847	214.179	577.456	195.169
1615.72	616.643	199.53	563.06	175.197
1614.11	594.072	183.826	546.101	153.518
1612.5	569.809	167.379	526.976	130.746
1610.89	544.663	150.532	506.196	107.575
1609.28	519.498	133.668	484.354	84.7744
1607.67	495.191	117.149	462.081	63.0888
1606.06	472.549	101.323	440.003	43.2167
1604.45	452.268	86.4804	418.697	25.727
1602.84	434.868	72.8517	398.656	11.0433
1601.22	420.677	60.5718	380.254	-0.63148
1599.61	409.801	49.6998	363.735	-9.28821
1598	402.132	40.2061	349.199	-15.1321
1596.38	397.368	31.9871	336.617	-18.5541
1594.77	395.057	24.8821	325.843	-20.0897
1593.15	394.643	18.6923	316.646	-20.3707
1591.54	395.525	13.2211	308.746	-20.0368
1589.93	397.133	8.27321	301.851	-19.7103
1588.31	398.971	3.70448	295.695	-19.8913
1586.69	400.682	-0.57949	290.073	-20.9352
1585.08	402.06	-4.59377	284.863	-22.9862
1583.46	403.089	-8.29593	280.036	-25.9995
1581.85	403.924	-11.5828	275.656	-29.7315
1580.23	404.854	-14.2999	271.871	-33.76
1578.61	406.265	-16.2782	268.879	-37.5566
1576.99	408.577	-17.3596	266.898	-40.5497
1575.38	412.175	-17.4325	266.123	-42.2097
1573.76	417.329	-16.4444	266.69	-42.1028
1572.14	424.159	-14.452	268.637	-40.0036
1570.52	432.566	-11.6061	271.885	-35.9032
1568.9	442.233	-8.16622	276.226	-30.058
1567.28	452.627	-4.4806	281.333	-22.9759
1565.66	463.048	-0.95922	286.789	-15.3785
1564.04	472.69	1.98712	292.133	-8.09876
1562.42	480.76	3.97648	296.923	-2.01443
1560.8	486.575	4.74619	300.811	2.12643
1559.18	489.704	4.20217	303.616	3.82466
1557.56	490.088	2.48227	305.406	2.97791
1555.93	488.149	0	306.553	0
1554.31	484.865	1.63086	307.779	2.84358
1552.69	481.809	4.26881	310.178	6.29879
1551.07	481.151	9.24948	315.184	12.7339
1549.44	485.575	18.1481	324.539	25.1067
1547.82	498.163	32.7003	340.196	46.835
1546.19	522.23	54.7033	364.204	81.6176
1544.57	561.105	85.8888	398.569	133.188
1542.94	617.875	127.785	445.094	205.033
1541.32	695.139	181.583	505.213	300.108
1539.69	794.748	248.005	579.842	420.542
1538.07	917.582	327.197	669.232	567.38
1536.44	1063.35	418.64	772.881	740.358
1534.82	1230.51	521.117	889.455	937.777
1533.19	1416.17	632.699	1016.79	1156.43
1531.56	1616.16	750.797	1151.94	1391.63
1529.94	1825.16	872.251	1291.25	1637.36
1528.31	2036.9	993.458	1430.53	1886.52
1526.68	2244.45	1110.55	1565.24	2131.2
1525.05	2440.52	1219.56	1690.72	2363.06
1523.42	2617.88	1316.67	1802.42	2573.82
1521.79	2769.74	1398.36	1896.15	2755.63
1520.16	2890.1	1461.67	1968.3	2901.53
1518.53	2974.1	1504.28	2016.06	3005.82
1516.9	3018.29	1524.71	2037.58	3064.42
1515.27	3020.82	1522.36	2032.02	3075.06
1513.64	2981.57	1497.56	1999.67	3037.43
1512.01	2902.11	1451.5	1941.87	2953.18
1510.38	2785.67	1386.22	1860.97	2825.81
1508.75	2636.86	1304.43	1760.15	2660.51
1507.12	2461.51	1209.39	1643.27	2463.79
1505.48	2266.25	1104.68	1514.64	2243.17
1503.85	2058.23	994.05	1378.81	2006.72
1502.22	1844.66	881.199	1240.3	1762.68
1500.58	1632.54	769.594	1103.41	1518.97
1498.95	1428.23	662.319	972.023	1282.88
1497.32	1237.25	561.947	849.44	1060.69
1495.68	1064.05	470.465	738.281	857.483
1494.05	911.859	389.233	640.425	676.952
1492.41	782.673	318.989	556.996	521.375
1490.78	677.254	259.897	488.411	391.636
1489.14	595.265	211.625	434.442	287.364
1487.5	535.403	173.442	394.336	207.102
1485.87	495.622	144.344	366.927	148.564
1484.23	473.342	123.161	350.776	108.882
1482.59	465.684	108.676	344.302	84.8816
1480.95	469.69	99.7257	345.889	73.3393
1479.32	482.516	95.2727	353.984	71.2014
1477.68	501.569	94.455	367.173	75.7504
1476.04	524.628	96.6115	384.215	84.7301
1474.4	549.895	101.278	404.06	96.4037
1472.76	576.011	108.159	425.841	109.557
1471.12	602.026	117.088	448.85	123.455
1469.48	627.338	127.97	472.496	137.752
1467.84	651.613	140.721	496.267	152.387
1466.2	674.705	155.225	519.681	167.467
1464.56	696.558	171.278	542.266	183.143
1462.92	717.124	188.563	563.534	199.505
1461.28	736.324	206.647	582.975	216.517
1459.63	753.993	224.976	600.077	233.957
1457.99	769.892	242.915	614.338	251.42
1456.35	783.702	259.781	625.32	268.325
1454.7	795.075	274.898	632.676	283.975
1453.06	803.664	287.651	636.205	297.612
1451.42	809.199	297.547	635.877	308.52
1449.77	811.518	304.256	631.87	316.083
1448.13	810.622	307.65	624.576	319.876
1446.48	806.699	307.823	614.595	319.712
1444.84	800.133	305.088	602.709	315.679
1443.19	791.492	299.962	589.839	308.144
1441.55	781.486	293.119	576.987	297.728
1439.9	770.931	285.352	565.164	285.267
1438.26	760.666	277.496	555.32	271.73
1436.61	751.493	270.369	548.265	258.145
1434.96	744.105	264.701	544.608	245.511
1433.31	739.01	261.074	544.708	234.701
1431.67	736.505	259.877	548.631	226.406
1430.02	736.621	261.274	556.15	221.063
1428.37	739.131	265.186	566.749	218.828
1426.72	743.569	271.309	579.662	219.575
1425.07	749.254	279.132	593.93	222.906
1423.42	755.377	287.988	608.466	228.21
1421.77	761.047	297.111	622.149	234.714
1420.12	765.403	305.7	633.899	241.578
1418.47	767.677	312.995	642.773	247.964
1416.82	767.274	318.334	648.038	253.122
1415.17	763.848	321.218	649.227	256.474
1413.52	757.34	321.36	646.188	257.663
1411.86	747.992	318.704	639.1	256.587
1410.21	736.352	313.44	628.467	253.415
1408.56	723.24	305.996	615.088	248.575
1406.9	709.698	297.007	600.007	242.721
1405.25	696.902	287.267	584.445	236.664
1403.6	686.1	277.683	569.712	231.324
1401.94	678.498	269.193	557.121	227.629
1400.29	675.174	262.712	547.898	226.449
1398.63	676.994	259.056	543.096	228.516
1396.98	684.538	258.884	543.515	234.362
1395.32	698.045	262.65	549.655	244.266
1393.67	717.384	270.564	561.666	258.229
1392.01	742.057	282.58	579.336	275.975
1390.35	771.21	298.391	602.098	296.951
1388.7	803.672	317.439	629.058	320.365
1387.04	838.038	338.962	659.042	345.246
1385.38	872.726	362.023	690.661	370.489
1383.72	906.09	385.578	722.391	394.944
1382.07	936.492	408.529	752.657	417.469
1380.41	962.407	429.793	779.924	437.007
1378.75	982.506	448.363	802.778	452.65
1377.09	995.725	463.361	820.011	463.675
1375.43	1001.32	474.09	830.686	469.595
1373.77	998.915	480.072	834.181	470.174
1372.11	988.508	481.069	830.237	465.433
1370.45	970.473	477.092	818.957	455.64
1368.79	945.527	468.398	800.814	441.288
1367.12	914.711	455.478	776.613	423.073
1365.46	879.314	439.02	747.458	401.844
1363.8	840.817	419.875	714.691	378.562
1362.14	800.824	399.012	679.82	354.255
1360.48	760.98	377.463	644.444	329.968
1358.81	722.899	356.277	610.169	306.726
1357.15	688.09	336.46	578.53	285.479
1355.48	657.897	318.934	550.915	267.079
1353.82	633.44	304.488	528.496	252.243
1352.16	615.578	293.749	512.172	241.531
1350.49	604.875	287.154	502.532	235.333
1348.83	601.578	284.928	499.835	233.843
1347.16	605.628	287.088	503.995	237.078
1345.49	616.654	293.442	514.598	244.858
1343.83	634.003	303.602	530.933	256.829
1342.16	656.778	317.016	552.026	272.473
1340.49	683.86	332.985	576.705	291.125
1338.83	713.983	350.713	603.654	312.007
1337.16	745.769	369.335	631.484	334.252
1335.49	777.789	387.968	658.802	356.939
1333.82	808.622	405.743	684.278	379.128
1332.15	836.913	421.851	706.696	399.906
1330.48	861.41	435.569	725.018	418.408
1328.81	881.028	446.296	738.405	433.871
1327.14	894.87	453.565	746.26	445.649
1325.47	902.264	457.065	748.226	453.248
1323.8	902.783	456.644	744.191	456.346
1322.13	896.243	452.303	734.279	454.794
1320.46	882.721	444.194	718.819	448.636
1318.79	862.527	432.602	698.324	438.091
1317.12	836.193	417.925	673.448	423.546
1315.44	804.451	400.654	644.956	405.536
1313.77	768.194	381.349	613.68	384.723
1312.1	728.441	360.609	580.492	361.852
1310.43	686.308	339.056	546.265	337.742
1308.75	642.953	317.305	511.853	313.23
1307.08	599.549	295.949	478.07	289.156
1305.4	557.243	275.544	445.673	266.322
1303.73	517.122	256.591	415.351	245.475
1302.05	480.175	239.528	387.719	227.272
1300.38	447.271	224.722	363.313	212.269
1298.7	419.147	212.47	342.581	200.913
1297.03	396.361	202.985	325.888	193.511
1295.35	379.31	196.403	313.498	190.247
1293.67	368.202	192.779	305.577	191.165
1291.99	363.054	192.088	302.181	196.169
1290.32	363.698	194.225	303.251	205.03
1288.64	369.784	199.007	308.6	217.388
1286.96	380.789	206.181	317.914	232.761
1285.28	396.039	215.421	330.747	250.559
1283.6	414.72	226.338	346.528	270.088
1281.92	435.917	238.495	364.564	290.584
1280.24	458.633	251.41	384.067	311.224
1278.56	481.829	264.575	404.169	331.156
1276.88	504.464	277.476	423.958	349.535
1275.2	525.524	289.605	442.515	365.545
1273.52	544.075	300.485	458.946	378.451
1271.84	559.288	309.689	472.435	387.618
1270.16	570.475	316.855	482.273	392.551
1268.47	577.121	321.708	487.897	392.926
1266.79	578.889	324.062	488.924	388.601
1265.11	575.653	323.841	485.156	379.641
1263.43	567.473	321.063	476.603	366.304
1261.74	554.601	315.85	463.469	349.041
1260.06	537.452	308.409	446.143	328.466
1258.38	516.581	299.017	425.167	305.326
1256.69	492.645	288.006	401.202	280.462
1255	466.357	275.734	374.995	254.745
1253.32	438.451	262.564	347.322	229.039
1251.63	409.639	248.848	318.952	204.146
1249.95	380.579	234.9	290.607	180.758
1248.26	351.846	220.993	262.924	159.429
1246.57	323.908	207.337	236.44	140.539
1244.89	297.133	194.098	211.567	124.305
1243.2	271.783	181.387	188.606	110.773
1241.51	248.035	169.284	167.742	99.8519
1239.82	225.999	157.848	149.077	91.3401
1238.13	205.762	147.142	132.643	84.9876
1236.44	187.401	137.25	118.444	80.53
1234.76	171.04	128.299	106.474	77.7582
1233.07	156.85	120.464	96.7525	76.5483
1231.38	145.081	113.982	89.3368	76.9071
1229.69	136.057	109.509	84.3369	78.9789
1227.99	130.273	107.193	83.8552	83.0603
1226.3	131.109	107.209	87.019	89.5625
1224.61	135.954	109.899	93.1335	99.0146
1222.92	145.191	115.562	102.365	112.413
1221.23	159.105	124.411	114.814	129.697
1219.54	177.795	136.527	130.464	151.19
1217.84	201.16	151.839	149.157	177.018
1216.15	228.816	170.084	170.55	207.024
1214.45	260.095	190.803	194.102	240.734
1212.76	294.037	213.339	219.077	277.336
1211.07	329.39	236.856	244.548	315.676
1209.37	364.704	260.384	269.454	354.327
1207.68	398.366	282.862	292.64	391.644
1205.98	428.727	303.219	312.942	425.892
1204.29	454.218	320.448	329.272	455.372
1202.59	473.486	333.693	340.713	478.585
1200.89	485.506	342.326	346.607	494.369
1199.19	489.745	346.038	346.655	502.074
1197.5	486.224	344.882	340.972	501.659
1195.8	475.612	339.322	330.148	493.802
1194.1	459.261	330.247	315.26	479.936
1192.4	439.164	318.948	297.855	462.231
1190.7	417.934	307.08	279.911	443.542
1189.01	398.648	296.575	263.74	427.259
1187.31	384.707	289.542	251.878	417.138
1185.61	379.635	288.143	246.936	417.066
1183.91	386.858	294.45	251.447	430.805
1182.21	409.445	310.296	267.682	461.712
1180.51	449.911	337.14	297.498	512.482
1178.81	509.966	375.94	342.168	584.89
1177.1	590.365	427.045	402.268	679.601
1175.4	690.753	490.13	477.571	796.021
1173.7	809.643	564.169	567.014	932.25
1172	944.376	647.438	668.682	1085.08
1170.29	1091.25	737.587	779.884	1250.1
1168.59	1245.63	831.724	897.238	1421.92
1166.88	1402.2	926.564	1016.84	1594.39
1165.18	1555.19	1018.59	1134.43	1760.9
1163.48	1698.76	1104.24	1245.67	1914.82
1161.77	1827.25	1180.13	1346.29	2049.78
1160.07	1935.52	1243.19	1432.42	2160.13
1158.36	2019.29	1290.91	1500.76	2241.19
1156.65	2075.36	1321.44	1548.79	2289.57
1154.95	2101.8	1333.74	1574.9	2303.39
1153.24	2098.1	1327.62	1578.58	2282.37
1151.54	2065.19	1303.75	1560.34	2227.86
1149.83	2005.39	1263.68	1521.82	2142.78
1148.12	1922.3	1209.71	1465.61	2031.42
1146.41	1820.56	1144.78	1395.18	1899.23
1144.7	1705.63	1072.29	1314.67	1752.48
1142.99	1583.44	995.965	1228.68	1597.9
1141.29	1460.11	919.581	1141.98	1442.32
1139.58	1341.56	846.818	1059.32	1292.28
1137.87	1233.26	781.042	985.107	1153.74
1136.16	1139.88	725.137	923.225	1031.7
1134.44	1065.16	681.383	876.818	930.086
1132.73	1011.72	651.339	848.139	851.512
1131.02	980.957	635.809	838.465	797.288
1129.31	973.104	634.822	848.051	767.413
1127.6	987.281	647.69	876.171	760.712
1125.89	1021.62	673.069	921.182	774.985
1124.17	1073.48	709.09	980.672	807.259
1122.46	1139.69	753.487	1051.62	854.03
1120.75	1216.7	803.752	1130.6	911.54
1119.03	1300.97	857.297	1213.98	976.047
1117.32	1389.07	911.606	1298.17	1044.06
1115.6	1477.93	964.359	1379.78	1112.53
1113.89	1564.97	1013.56	1455.81	1179
1112.17	1648.21	1057.6	1523.8	1241.67
1110.46	1726.3	1095.33	1581.91	1299.44
1108.74	1798.49	1126.04	1628.96	1351.87
1107.03	1864.59	1149.51	1664.45	1399.04
1105.31	1924.86	1165.87	1688.51	1441.53
1103.59	1979.83	1175.61	1701.81	1480.13
1101.87	2030.23	1179.48	1705.48	1515.79
1100.15	2076.79	1178.37	1700.95	1549.41
1098.44	2120.09	1173.24	1689.8	1581.68
1096.72	2160.49	1165.02	1673.65	1613.01
1095	2198.03	1154.57	1654.06	1643.45
1093.28	2232.34	1142.56	1632.33	1672.61
1091.56	2262.73	1129.5	1609.51	1699.73
1089.84	2288.13	1115.68	1586.33	1723.7
1088.12	2307.26	1101.17	1563.13	1743.17
1086.4	2318.63	1085.88	1539.96	1756.63
1084.68	2320.76	1069.58	1516.55	1762.58
1082.95	2312.21	1051.92	1492.41	1759.59
1081.23	2291.82	1032.54	1466.9	1746.51
1079.51	2258.72	1011.07	1439.31	1722.51
1077.79	2212.46	987.22	1408.97	1687.18
1076.06	2153.09	960.791	1375.3	1640.58
1074.34	2081.17	931.728	1337.9	1583.25
1072.62	1997.77	900.123	1296.6	1516.18
1070.89	1904.4	866.218	1251.45	1440.76
1069.17	1802.97	830.393	1202.77	1358.7
1067.44	1695.7	793.146	1151.1	1271.95
1065.72	1584.95	755.056	1097.18	1182.55
1063.99	1473.16	716.75	1041.9	1092.56
1062.27	1362.7	678.851	986.228	1003.93
1060.54	1255.74	641.957	931.142	918.41
1058.81	1154.18	606.594	877.586	837.5
1057.09	1059.59	573.195	826.401	762.382
1055.36	973.105	542.083	778.28	693.897
1053.63	895.467	513.472	733.753	632.571
1051.9	827.005	487.462	693.154	578.619
1050.17	767.676	464.063	656.642	531.999
1048.44	717.128	443.208	624.211	492.472
1046.72	674.765	424.786	595.722	459.662
1044.99	639.837	408.669	570.95	433.124
1043.26	611.504	394.732	549.616	412.394
1041.53	588.931	382.882	531.437	397.048
1039.8	571.348	373.073	516.166	386.728
1038.06	558.1	365.31	503.618	381.159
1036.33	548.686	359.652	493.69	380.152
1034.6	542.746	356.195	486.359	383.577
1032.87	540.074	355.053	481.679	391.339
1031.13	540.582	356.34	479.755	403.333
1029.4	544.255	360.13	480.71	419.404
1027.67	551.104	366.435	484.645	439.294
1025.94	561.084	375.166	491.591	462.603
1024.2	574.085	386.123	501.478	488.77
1022.47	589.831	398.967	514.086	517.043
1020.73	607.883	413.226	529.03	546.49
1019	627.582	428.289	545.738	576.012
1017.26	648.097	443.44	563.467	604.392
1015.52	668.398	457.872	581.316	630.334
1013.79	687.321	470.741	598.262	652.535
1012.05	703.62	481.205	613.218	669.759
1010.31	716.04	488.477	625.092	680.911
1008.58	723.404	491.882	632.857	685.116
1006.84	724.678	490.898	635.621	681.774
1005.1	719.075	485.205	632.7	670.618
1003.36	706.115	474.712	623.67	651.753
1001.62	685.689	459.581	608.422	625.661
999.883	658.099	440.226	587.184	593.203
998.144	624.047	417.298	560.523	555.573
996.404	584.666	391.67	529.349	514.261
994.664	541.439	364.378	494.855	470.972
992.922	496.163	336.582	458.481	427.545
991.182	450.836	309.491	421.824	385.847
989.439	407.593	284.312	386.567	347.697
987.697	368.551	262.165	354.373	314.745
985.955	335.714	244.033	326.8	288.396
984.213	310.852	230.701	305.205	269.734
982.469	295.4	222.715	290.667	259.464
980.727	290.347	220.345	283.916	257.869
978.982	296.211	223.582	285.302	264.811
977.238	312.957	232.13	294.759	279.725
975.494	340.011	245.427	311.808	301.664
973.748	376.282	262.685	335.589	329.348
972.004	420.185	282.919	364.893	361.229
970.258	469.762	305.024	398.243	395.585
968.512	522.733	327.813	433.957	430.598
966.766	576.64	350.092	470.243	464.449
965.018	628.963	370.719	505.296	495.411
963.271	677.228	388.648	537.374	521.919
961.523	719.165	402.993	564.901	542.651
959.775	752.779	413.051	586.523	556.569
958.027	776.462	418.328	601.177	562.961
956.277	789.069	418.56	608.133	561.46
954.529	789.932	413.697	607.002	552.032
952.779	778.928	403.912	597.765	534.981
951.029	756.424	389.565	580.735	510.894
949.279	723.269	371.179	556.541	480.614
947.529	680.737	349.412	526.081	445.183
945.777	630.453	325.019	490.472	405.79
944.027	574.289	298.807	450.985	363.703
942.275	514.307	271.616	408.995	320.231
940.523	452.622	244.273	365.906	276.655
938.769	391.339	217.572	323.107	234.194
937.018	332.428	192.24	281.905	193.954
935.264	277.696	168.934	243.501	156.918
933.512	228.673	148.21	208.934	123.899
931.758	186.607	130.528	179.069	95.5505
930.002	152.404	116.234	154.573	72.3426
928.248	126.606	105.558	135.9	54.5591
926.492	109.43	98.6203	123.302	42.3202
924.736	100.742	95.4255	116.818	35.5696
922.981	100.104	95.8673	116.294	34.0971
921.225	106.808	99.7331	121.391	37.5496
919.469	119.919	106.709	131.601	45.4459
917.711	138.328	116.392	146.273	57.1973
915.955	160.783	128.288	164.627	72.1143
914.197	185.985	141.845	185.789	89.4474
912.438	212.599	156.449	208.809	108.392
910.68	239.304	171.45	232.689	128.111
908.922	264.872	186.189	256.427	147.774
907.162	288.184	200.016	279.037	166.577
905.402	308.257	212.308	299.584	183.76
903.643	324.285	222.504	317.216	198.638
901.881	335.661	230.124	331.202	210.633
900.121	341.967	234.784	340.943	219.274
898.359	343.019	236.228	346.019	224.241
896.598	338.825	234.32	346.184	225.349
894.836	329.599	229.067	341.391	222.573
893.074	315.736	220.608	331.789	216.036
891.311	297.802	209.212	317.721	206.008
889.549	276.47	195.256	299.697	192.878
887.785	252.542	179.22	278.387	177.152
886.021	226.862	161.644	254.574	159.41
884.258	200.304	143.113	229.126	140.284
882.492	173.738	124.223	202.95	120.43
880.727	147.972	105.549	176.945	100.488
878.963	123.733	87.6194	151.959	81.0535
877.197	101.656	70.8998	128.761	62.6682
875.43	82.2374	55.7638	107.989	45.7786
873.664	65.8107	42.4818	90.1257	30.7239
871.896	52.5847	31.2253	75.4955	17.745
870.131	42.5905	22.0536	64.2349	6.95926
868.363	35.7409	14.9356	56.3158	-1.61053
866.594	31.8071	9.75078	51.5434	-8.04346
864.826	30.4394	6.30657	49.5785	-12.5053
863.057	31.2297	4.36788	49.9787	-15.2132
861.289	33.6885	3.6635	52.2151	-16.4387
859.519	37.3239	3.92047	55.7262	-16.4656
857.748	41.6315	4.8717	59.9414	-15.5882
855.979	46.1201	6.27146	64.315	-14.0957
854.207	50.3719	7.91753	68.3697	-12.2417
852.438	54.0093	9.6444	71.7026	-10.2586
850.666	56.7583	11.3403	74.0191	-8.32842
848.894	58.4113	12.9336	75.1259	-6.60205
847.121	58.8603	14.397	74.9424	-5.1853
845.35	58.0616	15.7306	73.4824	-4.15717
843.576	56.073	16.9657	70.8567	-3.55433
841.803	52.9981	18.1417	67.2391	-3.39707
840.029	48.9977	19.3033	62.8542	-3.683
838.254	44.2753	20.4919	57.9552	-4.39177
836.481	39.0361	21.7311	52.7929	-5.50018
834.705	33.5167	23.0347	47.6119	-6.96407
832.93	27.9272	24.3914	42.6188	-8.73969
831.154	22.4654	25.7721	37.979	-10.7722
829.379	17.3013	27.1305	33.8079	-12.998
827.602	12.5768	28.4085	30.1704	-15.3419
825.826	8.37751	29.5341	27.0747	-17.7282
824.049	4.77496	30.4401	24.4937	-20.0621
822.271	1.7841	31.0567	22.3586	-22.2522
820.492	-0.60217	31.3263	20.5804	-24.1998
818.715	-2.43981	31.1986	19.0505	-25.8188
816.936	-3.78348	30.6463	17.6673	-27.0213
815.156	-4.72403	29.6547	16.3306	-27.7444
813.377	-5.35612	28.2297	14.9588	-27.9456
811.598	-5.77728	26.3946	13.4923	-27.6111
809.816	-6.07457	24.1913	11.8991	-26.7565
808.037	-6.34345	21.6706	10.1675	-25.4409
806.256	-6.63765	18.9017	8.32019	-23.7452
804.475	-7.00867	15.9578	6.39652	-21.7889
802.693	-7.47674	12.9195	4.45716	-19.7117
800.91	-8.02842	9.8734	2.57976	-17.664
799.127	-8.63463	6.90354	0.84734	-15.8047
797.346	-9.23849	4.0937	-0.652	-14.2831
795.562	-9.73854	1.53069	-1.82278	-13.2171
793.777	-10.0241	-0.70601	-2.57729	-12.6964
791.994	-9.98058	-2.54593	-2.83907	-12.7728
790.209	-9.45804	-3.91858	-2.53243	-13.4355
788.424	-8.32338	-4.76771	-1.60077	-14.6291
786.639	-6.44345	-5.0462	0	-16.242
784.854	-3.70032	-4.71982	0.62513	-18.1149
783.068	0	-3.76931	1.95476	-20.0499
781.281	2.56381	-2.19029	3.9768	-21.8198
779.494	6.17005	0	6.6562	-23.1922
777.707	10.7981	1.77914	9.93537	-23.9371
775.92	16.3809	4.08264	13.7338	-23.8459
774.131	22.8086	6.84104	17.9495	-22.7444
772.344	29.9152	9.96776	22.4599	-20.5167
770.555	37.5125	13.3672	27.1287	-17.0943
768.766	45.3702	16.9342	31.8082	-12.4813
766.977	53.2426	20.5623	36.3481	-6.74282
765.186	60.8815	24.1486	40.603	0
763.396	68.0343	27.5973	44.4398	6.80472
761.606	74.4856	30.83	47.7487	14.2285
759.814	80.0436	33.7852	50.4491	22.0382
758.023	84.5686	36.4248	52.4973	29.9991
756.231	87.9822	38.7368	53.8922	37.8928
754.439	90.2594	40.7329	54.6751	45.5248
752.646	91.4588	42.4525	54.9331	52.7522
750.854	91.6942	43.9554	54.7917	59.479
749.061	91.1454	45.3201	54.4098	65.6691
747.266	90.049	46.639	53.9707	71.3465
745.473	88.6696	48.0089	53.6683	76.5821
743.678	87.3116	49.5297	53.6968	81.4983
741.883	86.2734	51.2922	54.2346	86.2416
740.088	85.8448	53.3754	55.4325	90.9749
738.291	86.2878	55.8406	57.4023	95.8601
736.496	87.8042	58.7246	60.2059	101.033
734.699	90.5481	62.0418	63.8526	106.603
732.902	94.5876	65.778	68.2937	112.623
731.106	99.9142	69.8936	73.4258	119.096
729.307	106.441	74.3252	79.0966	125.96
727.51	113.99	78.9863	85.1121	133.094
725.711	122.329	83.7756	91.2509	140.325
723.912	131.156	88.5775	97.2749	147.436
722.113	140.132	93.2699	102.945	154.178
720.312	148.901	97.7293	108.036	160.292
718.514	157.091	101.834	112.346	165.518
716.713	164.365	105.471	115.71	169.626
714.912	170.414	108.538	118.009	172.415
713.111	174.984	110.951	119.169	173.738
711.309	177.893	112.641	119.168	173.512
709.508	179.023	113.558	118.028	171.713
707.705	178.353	113.676	115.818	168.392
705.902	175.925	112.988	112.64	163.66
704.1	171.862	111.51	108.626	157.684
702.295	166.353	109.278	103.925	150.683
700.492	159.625	106.35	98.7014	142.905
698.688	151.96	102.804	93.121	134.625
696.883	143.644	98.7348	87.3495	126.121
695.078	134.974	94.2533	81.5473	117.667
693.271	126.24	89.4865	75.8682	109.523
691.467	117.698	84.57	70.4566	101.917
689.66	109.584	79.6506	65.4514	95.0524
687.854	102.086	74.8776	60.9833	89.0924
686.047	95.3511	70.4011	57.1777	84.1639
684.238	89.4864	66.3679	54.1549	80.3599
682.432	84.5476	62.9136	52.0273	77.7334
680.623	80.5699	60.1631	50.8998	76.3147
678.814	77.5466	58.2207	50.8629	76.1009
677.006	75.4521	57.1691	51.9893	77.0669
675.195	74.2486	57.0657	53.2767	77.4118
673.387	73.8769	57.9377	55.5651	78.4449
671.576	74.2887	58.9936	59.0587	80.4621
669.766	75.423	59.6603	63.6949	83.3615
667.955	77.2238	61.2109	69.3647	87.0232
666.143	79.6412	63.5586	75.9126	91.309
664.332	82.6143	66.599	83.1441	96.0644
662.519	86.0983	70.204	90.8248	101.118
660.707	90.0347	74.2385	98.6973	106.289
658.893	94.3694	78.5583	106.489	111.386
657.08	99.0315	83.024	113.931	116.22
655.266	103.961	87.4951	120.767	120.605
653.453	109.076	91.848	126.778	124.375
651.637	114.313	95.9654	131.783	127.386
649.822	119.58	99.7567	135.664	129.528
648.008	124.803	103.144	138.364	130.732
646.191	129.911	106.067	139.889	130.974
644.375	134.831	108.489	140.314	130.281
642.559	139.5	110.386	139.767	128.726
640.742	143.865	111.75	138.423	126.427
638.926	147.88	112.584	136.487	123.54
637.107	151.512	112.898	134.177	120.247
635.289	154.722	112.71	131.708	116.747
633.471	157.482	112.041	129.274	113.24
631.652	159.763	110.917	127.033	109.915
629.832	161.537	109.361	125.097	106.937
628.014	162.762	107.406	123.525	104.434
626.193	163.41	105.079	122.321	102.494
624.373	163.437	102.419	121.44	101.156
622.551	162.81	99.4658	120.794	100.413
620.731	161.486	96.2716	120.268	100.213
618.908	159.455	92.8911	119.731	100.469
617.086	156.707	89.3926	119.058	101.064
615.264	153.265	85.8509	118.143	101.871
613.441	149.181	82.3481	116.912	102.756
611.617	144.545	78.9689	115.336	103.6
609.795	139.474	75.8043	113.439	104.302
607.971	134.138	72.9359	111.294	104.79
606.146	128.728	70.4425	109.022	105.029
604.32	123.471	68.388	106.781	105.016
602.496	118.599	66.8247	104.754	104.784
600.67	114.363	65.779	103.13	104.389
598.844	110.995	65.2595	102.087	103.908
597.018	108.707	65.2504	101.774	103.423
595.191	107.672	65.7125	102.299	103.013
593.363	108.018	66.5848	103.711	102.74
591.535	109.802	67.7919	105.999	102.645
589.707	113.019	69.2445	109.086	102.74
587.879	117.595	70.8465	112.838	103
586.051	123.389	72.5017	117.07	103.373
584.221	130.204	74.1177	121.559	103.778
582.393	137.782	75.6184	126.072	104.115
580.562	145.845	76.9373	130.37	104.28
578.731	154.09	78.0302	134.238	104.168
576.9	162.205	78.877	137.501	103.695
575.068	169.91	79.4715	140.03	102.805
573.238	176.941	79.8319	141.761	101.477
571.406	183.095	79.9845	142.688	99.7344
569.572	188.216	79.9681	142.867	97.6459
567.74	192.199	79.8283	142.406	95.3223
565.906	195.017	79.6015	141.448	92.9097
564.074	196.686	79.3222	140.162	90.5802
562.24	197.291	79.0054	138.715	88.5172
560.404	196.955	78.6532	137.263	86.902
558.57	195.826	78.253	135.935	85.8988
556.734	194.093	77.7691	134.815	85.6398
554.898	191.947	77.1564	133.944	86.2158
553.062	189.586	76.3595	133.311	87.6675
551.227	187.207	75.3204	132.864	89.9835
549.391	184.998	73.987	132.518	93.1017
547.553	183.141	72.3191	132.171	96.9158
545.715	181.796	70.3016	131.722	101.287
543.877	181.119	67.9471	131.09	106.058
542.039	181.251	65.3024	130.233	111.068
540.199	182.33	62.4502	129.16	116.169
538.361	184.474	59.5157	127.943	121.243
536.521	187.804	56.6525	126.722	126.213
534.682	192.422	54.0478	125.699	131.052
532.84	198.416	51.9055	125.128	135.783
531	205.844	50.443	125.301	140.486
529.158	214.751	49.8663	126.519	145.28
527.316	225.134	50.3679	129.073	150.32
525.475	236.95	52.1053	133.21	155.774
523.633	250.111	55.1898	139.109	161.808
521.789	264.477	59.6732	146.857	168.566
519.945	279.851	65.5442	156.433	176.15
518.102	295.992	72.7179	167.697	184.603
516.258	312.614	81.0366	180.388	193.9
514.414	329.401	90.2726	194.131	203.936
512.568	346.02	100.133	208.456	214.531
510.723	362.131	110.277	222.827	225.431
508.877	377.409	120.322	236.666	236.324
507.031	391.559	129.868	249.392	246.855
505.186	404.334	138.508	260.458	256.651
503.338	415.548	145.854	269.383	265.342
501.49	425.078	151.55	275.789	272.588

## Sheet: Fig 2F
PBS dsGFP	WSSV dsGFP	WSSV dsChi2
12.1024	3	11.7734
13.7862	4.46024	12.8004
15.3729	2.84562	15.3498
17.0846	4.85357	12.0101
10.6407	3.86173	11.9142
13.3771	3.48054	13.6004

## Sheet: Fig 3C
	PBS dsGFP	WSSV dsGFP	WSSV dsE75
3202.4	0	-66.1817	0
3201.11	13.2924	-49.5555	8.75351
3199.81	24.9477	-35.5145	16.7638
3198.52	34.7801	-24.0746	23.8662
3197.22	42.696	-15.16	29.9442
3195.93	48.697	-8.59451	34.9348
3194.64	52.8796	-4.14211	38.8414
3193.34	55.426	-1.48473	41.724
3192.04	56.591	-0.23728	43.6937
3190.75	56.6858	0	44.9123
3189.45	56.0557	-0.34506	45.5704
3188.16	55.0583	-0.84961	45.875
3186.86	54.04	-1.1061	46.0295
3185.56	53.3158	-0.78799	46.2302
3184.27	53.1474	0.41165	46.6295
3182.97	53.7304	2.69787	47.3423
3181.67	55.184	6.1641	48.4381
3180.37	57.5425	10.8557	49.9176
3179.08	60.7599	16.6919	51.7357
3177.78	64.7133	23.518	53.7935
3176.48	69.2143	31.1178	55.9482
3175.18	74.0257	39.1964	58.0345
3173.88	78.8779	47.4353	59.8704
3172.58	83.4905	55.5035	61.2757
3171.28	87.5913	63.0925	62.085
3169.98	90.9382	69.9051	62.1708
3168.68	93.335	75.7092	61.4462
3167.38	94.6457	80.3427	59.8753
3166.08	94.8039	83.7351	57.4748
3164.78	93.8188	85.8787	54.3229
3163.48	91.7738	86.8605	50.5452
3162.18	88.8209	86.843	46.3093
3160.88	85.1707	86.0627	41.8104
3159.58	81.0793	84.7781	37.2666
3158.28	76.8301	83.2833	32.8944
3156.97	72.7153	81.8754	28.897
3155.67	69.0167	80.8451	25.4471
3154.37	65.9884	80.4244	22.684
3153.07	63.8392	80.8066	20.6957
3151.76	62.7206	82.1259	19.5158
3150.46	62.7165	78.4627	19.1192
3149.16	63.8409	73.9191	19.4327
3147.85	66.0367	70.3526	20.3322
3146.55	69.1811	67.6791	21.6535
3145.24	73.0945	65.7924	23.2011
3143.94	77.5551	64.5632	24.77
3142.63	82.3125	63.8693	26.1499
3141.33	87.1051	63.6085	27.1386
3140.02	91.6779	63.6903	27.5641
3138.72	95.7982	64.0567	27.2855
3137.41	99.2693	64.6756	26.2049
3136.11	101.942	65.5362	24.273
3134.8	103.723	66.6454	21.489
3133.49	104.578	68.0002	17.9097
3132.19	104.528	69.5923	13.637
3130.88	103.652	71.3974	8.8125
3129.57	102.072	73.3502	3.61924
3128.26	99.9438	75.3573	-1.73747
3126.95	97.4475	77.2923	-7.03743
3125.65	94.7695	79.0024	-12.057
3124.34	92.0906	80.325	-16.5837
3123.03	89.5736	81.0871	-20.418
3121.72	87.3506	81.1444	-23.3959
3120.41	85.5166	80.3731	-25.3828
3119.1	84.1208	78.7237	-26.3019
3117.79	83.1671	76.1962	-26.1181
3116.48	82.6133	72.8684	-24.8531
3115.17	82.3753	68.8958	-22.5861
3113.86	82.3353	64.4874	-19.4423
3112.55	82.3498	59.9069	-15.5969
3111.24	82.2615	55.4457	-11.2648
3109.93	81.9106	51.4025	-6.69407
3108.62	81.1497	48.0398	-2.14402
3107.31	79.8538	45.5731	2.11869
3105.99	77.933	44.1439	5.83801
3104.68	75.3408	43.8095	8.78038
3103.37	72.0836	44.5205	10.7585
3102.06	68.2232	46.141	11.6353
3100.74	63.8787	48.4633	11.3347
3099.43	59.2262	51.2107	9.86174
3098.12	54.4901	54.1062	7.28514
3096.8	49.9374	56.8774	3.75539
3095.49	45.8657	59.2924	-0.50008
3094.18	42.5861	61.2264	-5.20494
3092.86	40.41	62.6496	-10.026
3091.55	39.6297	63.6643	-14.6029
3090.23	39.9187	60.9109	-18.2156
3088.92	41.7074	56.1322	-20.6364
3087.6	45.4803	51.9573	-21.759
3086.28	51.2882	48.8686	-21.3097
3084.97	59.0933	47.3456	-19.08
3083.65	68.7585	47.8168	-14.9562
3082.34	80.056	50.5984	-8.9094
3081.02	92.6694	55.8518	-1.00883
3079.7	106.205	63.548	8.58073
3078.39	120.211	73.4453	19.616
3077.07	134.195	85.0937	31.7808
3075.75	147.65	97.8569	44.707
3074.43	160.073	110.957	57.9924
3073.11	171	123.532	71.2312
3071.8	180.021	134.719	84.0281
3070.48	186.803	143.734	96.0212
3069.16	191.104	149.96	106.896
3067.84	192.791	153.02	116.409
3066.52	191.836	152.84	124.383
3065.2	188.319	149.692	130.717
3063.88	182.424	144.198	135.391
3062.56	174.423	137.321	138.445
3061.24	164.664	130.306	139.987
3059.92	153.549	124.609	140.171
3058.6	141.522	121.788	139.195
3057.28	129.044	123.39	137.284
3055.95	116.577	130.823	134.679
3054.63	104.571	145.231	131.635
3053.31	93.4517	167.388	128.407
3051.99	83.6127	197.606	125.259
3050.66	75.4083	235.682	122.448
3049.34	69.1556	280.874	120.237
3048.02	65.1261	331.925	118.878
3046.7	63.5532	387.12	118.626
3045.37	64.6277	444.377	119.726
3044.05	68.4966	501.375	122.406
3042.72	75.2642	555.695	126.883
3041.4	84.9849	604.978	133.337
3040.08	97.6591	647.073	141.911
3038.75	113.227	680.183	152.694
3037.43	131.569	702.973	165.718
3036.1	152.496	714.664	180.948
3034.77	175.757	715.078	198.281
3033.45	201.043	704.639	217.558
3032.12	227.997	684.349	238.559
3030.8	256.235	655.71	261.035
3029.47	285.37	620.622	284.739
3028.14	315.034	581.268	309.429
3026.82	344.918	539.962	334.93
3025.49	374.796	499.021	361.144
3024.16	404.557	460.626	388.087
3022.83	434.231	426.706	415.914
3021.5	464.003	398.85	444.927
3020.18	494.216	378.24	475.575
3018.85	525.365	365.622	508.443
3017.52	558.078	361.309	544.222
3016.19	593.084	365.203	583.68
3014.86	631.167	376.86	627.602
3013.53	673.123	395.554	676.746
3012.2	719.696	420.37	731.77
3010.87	771.533	450.288	793.189
3009.54	829.14	484.268	861.332
3008.21	892.838	521.335	936.293
3006.88	962.748	560.635	1017.93
3005.55	1038.79	601.483	1105.87
3004.22	1120.68	643.397	1199.5
3002.88	1207.99	686.101	1298.07
3001.55	1300.17	729.518	1400.71
3000.22	1396.63	773.749	1506.49
2998.89	1496.76	819.042	1614.54
2997.55	1600.04	865.747	1724.1
2996.22	1706.07	914.269	1834.58
2994.89	1814.61	965.029	1945.62
2993.55	1925.58	1018.41	2057.1
2992.22	2039.08	1074.74	2169.16
2990.89	2155.36	1134.22	2282.13
2989.55	2274.72	1196.93	2396.53
2988.22	2397.51	1262.8	2512.93
2986.88	2523.98	1331.62	2631.89
2985.55	2654.21	1402.98	2753.84
2984.21	2788.03	1476.34	2879
2982.88	2924.96	1551.03	3007.24
2981.54	3064.14	1626.22	3138.09
2980.2	3204.35	1701.04	3270.65
2978.87	3344.03	1774.53	3403.66
2977.53	3481.35	1845.75	3535.52
2976.19	3614.33	1913.82	3664.37
2974.86	3740.99	1977.94	3788.28
2973.52	3859.49	2037.5	3905.42
2972.18	3968.38	2092.1	4014.17
2970.84	4066.69	2141.63	4113.38
2969.5	4154.18	2186.28	4202.52
2968.17	4231.35	2226.59	4281.81
2966.83	4299.63	2263.46	4352.28
2965.49	4361.27	2298.12	4415.86
2964.15	4419.34	2332.09	4475.29
2962.81	4477.56	2367.09	4534.02
2961.47	4540.1	2405.03	4596.03
2960.13	4611.33	2447.8	4665.59
2958.79	4695.48	2497.18	4746.95
2957.45	4796.33	2554.75	4844.02
2956.11	4916.92	2621.68	4960.09
2954.77	5059.17	2698.65	5097.44
2953.43	5223.71	2785.75	5257.16
2952.08	5409.67	2882.39	5438.9
2950.74	5614.61	2987.28	5640.74
2949.4	5834.52	3098.42	5859.24
2948.06	6063.97	3213.17	6089.45
2946.72	6296.28	3328.34	6325.12
2945.37	6523.91	3440.34	6559.01
2944.03	6738.76	3545.32	6783.16
2942.69	6932.65	3639.39	6989.4
2941.34	7097.77	3718.85	7169.73
2940	7227.1	3780.33	7316.76
2938.65	7314.8	3821.04	7424.15
2937.31	7356.59	3838.89	7486.96
2935.96	7349.94	3832.65	7501.9
2934.62	7294.23	3801.96	7467.55
2933.27	7190.8	3747.42	7384.41
2931.93	7042.82	3670.52	7254.87
2930.58	6855.15	3573.57	7083.05
2929.24	6633.99	3459.55	6874.59
2927.89	6386.61	3331.98	6636.32
2926.54	6120.89	3194.71	6375.87
2925.2	5844.95	3051.75	6101.31
2923.85	5566.74	2907.05	5820.71
2922.5	5293.7	2764.35	5541.83
2921.15	5032.43	2627	5271.73
2919.81	4788.5	2497.91	5016.57
2918.46	4566.3	2379.41	4781.38
2917.11	4368.98	2273.24	4570.01
2915.76	4198.5	2180.59	4385.1
2914.41	4055.72	2102.11	4228.13
2913.06	3940.56	2037.99	4099.56
2911.71	3852.19	1988.02	3998.98
2910.36	3789.23	1951.73	3925.3
2909.01	3749.99	1928.46	3876.99
2907.66	3732.59	1917.43	3852.18
2906.31	3735.15	1917.8	3848.9
2904.96	3755.85	1928.74	3865.15
2903.61	3793.01	1949.38	3899
2902.26	3845.03	1978.9	3948.57
2900.91	3910.39	2016.4	4012.05
2899.56	3987.55	2060.93	4087.66
2898.2	4074.82	2111.4	4173.52
2896.85	4170.33	2166.57	4267.62
2895.5	4271.85	2225.02	4367.69
2894.15	4376.79	2285.08	4471.18
2892.8	4482.16	2344.9	4575.2
2891.44	4584.57	2402.44	4676.56
2890.09	4680.31	2455.54	4771.75
2888.73	4765.47	2501.98	4857.1
2887.38	4836.08	2539.59	4928.86
2886.03	4888.26	2566.32	4983.38
2884.67	4918.45	2580.41	5017.27
2883.32	4923.6	2580.41	5027.56
2881.96	4901.31	2565.3	5011.88
2880.6	4849.98	2534.57	4968.62
2879.25	4768.95	2488.21	4897.01
2877.89	4658.53	2426.78	4797.15
2876.54	4519.98	2351.3	4670.11
2875.18	4355.5	2263.28	4517.79
2873.82	4168.09	2164.59	4342.9
2872.47	3961.41	2057.37	4148.82
2871.11	3739.62	1943.92	3939.37
2869.75	3507.18	1826.59	3718.73
2868.39	3268.62	1707.67	3491.16
2867.03	3028.38	1589.28	3260.84
2865.68	2790.6	1473.29	3031.69
2864.32	2559	1361.26	2807.25
2862.96	2336.77	1254.43	2590.51
2861.6	2126.45	1153.67	2383.9
2860.24	1929.96	1059.5	2189.22
2858.88	1748.57	972.166	2007.64
2857.52	1582.96	891.626	1839.79
2856.16	1433.26	817.66	1685.76
2854.8	1299.17	749.902	1545.26
2853.44	1180.02	687.917	1417.68
2852.08	1074.91	631.243	1302.2
2850.72	982.765	579.446	1197.9
2849.36	902.435	532.144	1103.82
2847.99	832.774	489.023	1019.06
2846.63	772.67	449.849	942.82
2845.27	721.095	414.449	874.396
2843.91	677.114	382.703	813.218
2842.54	639.89	354.518	758.825
2841.18	608.678	329.803	710.845
2839.82	582.806	308.445	668.962
2838.45	561.663	290.294	632.877
2837.09	544.667	275.146	602.272
2835.73	531.263	262.737	576.792
2834.36	520.898	252.749	556.014
2833	513.016	244.82	539.436
2831.63	507.06	238.552	526.492
2830.27	502.466	233.54	516.539
2828.9	498.675	229.389	508.896
2827.53	495.147	225.727	502.866
2826.17	491.364	222.232	497.751
2824.8	486.849	218.64	492.897
2823.44	481.178	214.75	487.711
2822.07	473.991	210.426	481.692
2820.7	465	205.598	474.435
2819.33	453.999	200.244	465.65
2817.97	440.873	194.384	455.171
2816.6	425.59	188.064	442.93
2815.23	408.216	181.346	428.967
2813.86	388.903	174.289	413.41
2812.49	367.889	166.951	396.45
2811.12	345.492	159.372	378.336
2809.76	322.096	151.582	359.346
2808.39	298.138	143.6	339.777
2807.02	274.092	135.443	319.923
2805.65	250.45	127.126	300.072
2804.28	227.699	118.681	280.493
2802.9	206.292	110.155	261.425
2801.53	186.631	101.62	243.09
2800.16	169.038	93.1774	225.667
2798.79	153.736	84.9529	209.309
2797.42	140.836	77.09	194.145
2796.05	130.322	69.7493	180.265
2794.68	122.056	63.0889	167.737
2793.3	115.777	57.2578	156.594
2791.93	111.126	52.3778	146.85
2790.56	107.664	48.5346	138.491
2789.18	104.898	45.7723	131.468
2787.81	102.33	44.0768	125.725
2786.44	99.4827	43.386	121.173
2785.06	95.9444	43.5846	117.713
2783.69	91.4006	44.5157	115.232
2782.31	85.6606	45.9923	113.608
2780.94	78.6801	47.8082	112.724
2779.56	70.5656	49.7576	110.841
2778.19	61.57	51.6513	109.187
2776.81	52.0821	53.3268	107.966
2775.44	42.5909	54.6692	107.099
2774.06	32.9676	55.6128	106.538
2772.68	23.541	56.1461	106.267
2771.31	15.8321	56.318	106.278
2769.93	10.3546	56.2253	106.593
2768.55	7.51981	56.0087	107.249
2767.18	7.60478	55.8406	108.295
2765.8	10.7378	55.9082	109.791
2764.42	16.8817	56.4016	111.798
2763.04	25.8371	57.4997	114.368
2761.66	37.2642	58.9738	117.553
2760.28	50.7024	59.4348	121.388
2758.9	65.6066	60.8456	125.889
2757.52	81.3874	63.236	131.054
2756.14	97.4507	66.5899	136.856
2754.76	113.245	70.8503	143.253
2753.38	128.289	75.923	150.177
2752	142.207	81.6869	157.55
2750.62	154.743	88.0016	165.274
2749.24	165.769	94.7168	173.243
2747.86	175.288	101.682	181.344
2746.48	183.41	108.752	189.458
2745.1	190.349	115.797	197.481
2743.71	196.378	122.701	205.31
2742.33	201.818	129.37	212.867
2740.95	206.986	135.727	220.077
2739.57	212.184	141.717	226.899
2738.18	217.664	147.298	233.304
2736.8	223.623	152.447	239.302
2735.42	230.169	157.15	244.904
2734.03	237.337	161.405	250.15
2732.65	245.091	165.22	255.099
2731.26	253.314	168.605	259.803
2729.88	261.844	171.58	264.322
2728.49	270.473	174.17	268.702
2727.11	278.978	176.405	272.983
2725.72	287.121	178.319	277.166
2724.34	294.674	179.951	281.229
2722.95	301.435	181.344	285.125
2721.56	307.218	182.541	288.756
2720.18	311.874	183.586	292.005
2718.79	315.287	184.522	294.72
2717.4	317.368	185.39	296.727
2716.01	318.06	186.226	297.854
2714.63	317.335	187.064	297.925
2713.24	315.185	187.931	296.783
2711.85	311.633	188.86	294.315
2710.46	306.718	189.882	290.44
2709.07	300.512	191.037	285.145
2707.68	293.121	192.379	278.495
2706.29	284.678	193.98	270.613
2704.9	275.361	195.937	261.707
2703.51	265.385	198.375	252.052
2702.12	255.011	201.452	241.996
2700.73	244.531	205.354	231.921
2699.34	234.275	210.298	222.25
2697.95	224.596	216.521	213.43
2696.56	215.851	224.271	205.887
2695.17	208.395	233.797	200.029
2693.78	202.56	245.329	196.219
2692.38	198.631	259.062	194.747
2690.99	196.845	275.141	195.836
2689.6	197.361	293.638	199.617
2688.2	200.255	314.541	206.12
2686.81	205.519	337.739	215.286
2685.42	213.051	363.016	226.956
2684.02	222.663	390.049	240.882
2682.63	234.087	418.409	256.732
2681.24	246.995	447.575	274.114
2679.84	261	476.946	292.562
2678.45	275.692	505.868	311.591
2677.05	290.639	533.654	330.671
2675.65	305.42	559.617	349.269
2674.26	319.629	583.099	366.856
2672.86	332.895	603.497	382.914
2671.47	344.894	620.298	396.966
2670.07	355.349	633.094	408.575
2668.67	364.043	641.605	417.362
2667.28	370.807	645.689	423.015
2665.88	375.534	645.345	425.305
2664.48	378.165	640.71	424.09
2663.08	378.682	632.048	419.313
2661.68	377.117	619.737	411.024
2660.28	373.531	604.24	399.367
2658.89	368.02	586.087	384.576
2657.49	360.704	565.841	366.969
2656.09	351.732	544.072	346.946
2654.69	341.272	521.332	324.964
2653.29	329.508	498.13	301.516
2651.89	316.649	474.909	277.128
2650.49	302.902	452.038	252.308
2649.09	288.488	429.796	227.548
2647.69	273.634	408.377	203.301
2646.28	258.553	387.885	179.946
2644.88	243.45	368.347	157.789
2643.48	228.518	349.723	137.064
2642.08	213.917	331.919	117.898
2640.68	199.785	314.809	100.353
2639.27	186.225	298.245	84.4107
2637.87	173.305	282.078	69.9957
2636.47	161.066	266.173	57.0016
2635.06	149.518	250.418	45.3023
2633.66	138.643	234.733	34.773
2632.26	128.415	219.081	25.3255
2630.85	118.788	203.463	16.895
2629.45	109.72	187.918	9.4745
2628.04	101.175	172.527	3.11782
2626.64	93.1218	157.395	-2.08899
2625.23	85.5456	142.653	-6.0104
2623.83	78.4414	128.444	-8.49904
2622.42	71.82	114.916	-9.40162
2621.01	65.6966	102.216	-8.59574
2619.61	60.0868	90.4792	-6.01081
2618.2	54.9976	79.8247	-1.65472
2616.79	50.4292	70.3509	4.38442
2615.39	46.3497	62.1293	11.8949
2613.98	42.7168	55.2072	20.5834
2612.57	39.4499	49.6014	30.0369
2611.16	36.4501	45.3018	39.7712
2609.75	33.5957	42.2706	49.2394
2608.34	30.7495	40.4429	57.8629
2606.94	27.7766	39.7302	65.0799
2605.53	24.5487	40.021	70.3711
2604.12	20.9592	41.1833	73.3002
2602.71	16.9323	43.0672	73.5426
2601.3	12.4391	45.5094	70.9231
2599.89	7.49709	48.3353	65.4201
2598.48	2.17184	51.3635	57.1713
2597.06	-3.4186	54.4123	46.4805
2595.65	-9.11814	57.3034	33.7887
2594.24	-14.742	59.8689	19.6519
2592.83	-20.0942	61.9565	4.70253
2591.42	-24.9777	63.4374	-10.3781
2590.01	-29.2192	64.2106	-24.9138
2588.59	-32.6856	64.2077	-38.2751
2587.18	-35.2912	63.398	-49.9042
2585.77	-37.0139	61.7893	-59.3586
2584.35	-37.8971	59.4287	-66.3297
2582.94	-38.0502	56.3997	-70.6595
2581.53	-37.6338	52.8205	-72.3313
2580.11	-36.8528	48.8361	-71.4744
2578.7	-35.9381	44.6108	-68.3477
2577.28	-35.1189	40.3211	-63.3042
2575.87	-34.6061	36.1446	-56.7744
2574.45	-34.569	32.251	-49.2309
2573.03	-35.118	28.7928	-41.1606
2571.62	-36.2835	25.8987	-33.0234
2570.2	-38.0143	23.6669	-25.2378
2568.79	-40.1762	22.1613	-18.1601
2567.37	-42.5511	21.4117	-12.0581
2565.95	-44.8569	21.4143	-7.11397
2564.53	-46.7642	22.1359	-3.41813
2563.12	-47.9228	23.5192	-0.97595
2561.7	-47.9808	25.4924	0.29717
2560.28	-46.6189	27.976	0.55339
2558.86	-43.5758	30.8911	0
2557.44	-38.6629	34.1696	-6.4293
2556.02	-31.7874	37.7591	-13.1175
2554.6	-22.9613	41.5929	-19.7637
2553.19	-12.2935	44.5462	-26.0368
2551.77	0	47.7872	-31.6415
2550.34	8.89438	51.3539	-36.2827
2548.93	18.768	55.3035	-39.6763
2547.5	29.2106	59.6977	-41.6058
2546.08	39.8157	64.6038	-41.8789
2544.66	50.1801	70.0792	-40.3759
2543.24	59.951	76.1679	-37.0289
2541.82	68.8315	82.8888	-31.8533
2540.4	76.6021	90.2305	-24.9469
2538.97	83.1246	98.1457	-16.5017
2537.55	88.367	106.555	-6.77254
2536.13	92.3546	115.335	3.86521
2534.7	95.2195	124.342	15.0107
2533.28	97.1233	133.397	26.1684
2531.86	98.2808	142.306	36.8302
2530.43	98.9156	150.868	46.4705
2529.01	99.2374	158.881	54.575
2527.58	99.4378	166.157	60.6938
2526.16	99.6561	172.53	64.449
2524.73	99.9669	177.863	65.5613
2523.31	100.395	182.057	63.9032
2521.88	100.872	185.052	59.4525
2520.45	101.3	186.838	52.3829
2519.03	101.502	187.443	42.9756
2517.6	101.283	186.937	31.667
2516.18	100.426	185.429	18.9938
2514.75	98.7176	183.054	5.5693
2513.32	95.9605	179.971	-7.96352
2511.89	92.0116	176.354	-20.9504
2510.46	86.7737	172.38	-32.7992
2509.04	80.2351	168.224	-42.9811
2507.61	72.4365	164.049	-51.1185
2506.18	63.5057	159.999	-56.9636
2504.75	53.6525	156.198	-60.4132
2503.32	43.1257	152.738	-61.5571
2501.89	32.2377	149.684	-60.6149
2500.46	21.3195	147.068	-57.9529
2499.03	10.7287	144.896	-54.0149
2497.6	0.79004	143.14	-49.3383
2496.17	-8.19099	141.75	-44.4655
2494.74	-15.946	140.658	-39.9014
2493.3	-22.2919	139.777	-36.1201
2491.87	-27.1033	139.011	-33.4777
2490.44	-30.3465	138.262	-32.2263
2489.01	-32.0531	137.434	-32.4624
2487.57	-32.3613	136.433	-34.1869
2486.14	-31.4466	135.187	-37.2301
2484.71	-29.5653	133.633	-41.3503
2483.28	-27.0163	131.729	-46.2315
2481.84	-24.1182	129.456	-51.511
2480.41	-21.184	126.817	-56.8091
2478.97	-18.5351	123.835	-61.8116
2477.54	-16.4437	120.552	-66.2478
2476.1	-15.138	117.025	-69.9459
2474.67	-14.7883	113.322	-72.8481
2473.23	-15.4796	109.518	-74.9918
2471.8	-17.2219	105.688	-76.5257
2470.36	-19.9478	101.903	-77.6929
2468.93	-23.498	98.2242	-78.7815
2467.49	-27.645	94.7017	-80.1157
2466.05	-32.0977	91.3691	-82.0124
2464.61	-36.5217	88.2425	-84.7541
2463.18	-40.5389	85.3251	-88.5337
2461.74	-43.7637	82.6047	-93.4522
2460.3	-45.8232	80.0573	-99.5023
2458.86	-46.3603	77.6556	-106.539
2457.42	-45.0707	75.3695	-114.309
2455.99	-41.7144	73.1729	-122.458
2454.55	-36.137	71.0469	-130.56
2453.11	-28.2643	68.9873	-138.136
2451.67	-18.1329	67.0018	-144.714
2450.23	-5.86526	65.1171	-149.83
2448.79	8.29231	63.3684	-153.122
2447.35	24.0152	61.8058	-154.308
2445.9	40.8832	60.4826	-153.242
2444.46	58.4179	59.455	-149.908
2443.02	76.0849	58.7712	-144.435
2441.58	93.3205	58.4663	-137.092
2440.14	109.55	58.5545	-128.272
2438.7	124.231	59.0286	-118.443
2437.25	136.853	59.8531	-108.141
2435.81	146.973	60.9636	-97.9274
2434.37	154.24	62.2726	-88.3337
2432.92	158.401	63.6704	-79.8451
2431.48	159.318	65.0327	-72.8638
2430.03	156.97	66.2285	-67.6921
2428.59	151.467	67.1333	-64.4951
2427.15	143.034	67.6352	-63.3182
2425.7	131.997	67.6446	-64.0915
2424.26	118.79	67.1058	-66.6199
2422.81	103.911	65.9984	-70.6266
2421.36	87.9086	64.3403	-75.7789
2419.92	71.3672	62.1911	-81.6946
2418.47	54.8685	59.6436	-87.9936
2417.03	38.9713	56.8185	-94.3187
2415.58	24.1825	53.8531	-100.366
2414.13	10.9546	50.8936	-105.881
2412.68	-0.34763	48.0787	-110.692
2411.24	-9.45827	45.5272	-114.711
2409.79	-16.1998	43.331	-117.916
2408.34	-20.4953	41.5437	-120.346
2406.89	-22.387	40.1703	-122.126
2405.44	-21.9776	39.1767	-123.376
2403.99	-19.4576	38.4833	-124.245
2402.54	-15.0793	37.9735	-124.88
2401.09	-9.15154	37.5014	-125.42
2399.64	-1.97843	36.9148	-125.926
2398.19	6.0796	36.0507	-126.474
2396.74	14.7099	34.7722	-127.035
2395.29	23.572	32.9613	-127.593
2393.84	32.3862	30.5498	-128.047
2392.39	40.8865	27.5162	-128.299
2390.94	48.881	23.9042	-128.188
2389.48	56.1777	19.8057	-127.613
2388.03	62.6741	15.3793	-126.426
2386.58	68.267	10.8209	-124.567
2385.12	72.9285	6.37142	-121.969
2383.67	76.6586	2.29181	-118.628
2382.22	79.4927	-1.15099	-114.589
2380.76	81.487	-3.70358	-109.962
2379.31	82.7593	-5.13225	-104.858
2377.86	83.4074	-5.25633	-99.4878
2376.4	83.5828	-3.94196	-94.0405
2374.95	83.442	-1.23422	-88.7359
2373.49	83.1522	2.86327	-83.7926
2372.03	82.8854	8.39975	-79.4152
2370.58	82.8004	15.241	-75.796
2369.12	83.0796	23.2057	-73.043
2367.67	83.8424	32.0567	-71.2786
2366.21	85.2143	41.5344	-70.5272
2364.75	87.2746	51.3604	-70.7737
2363.3	90.0597	61.2555	-71.9494
2361.84	93.5468	70.9518	-73.9512
2360.38	97.6957	80.2175	-76.5864
2358.92	102.371	88.8474	-79.6884
2357.46	107.437	96.6949	-83.0036
2356	112.672	103.654	-86.3244
2354.55	117.867	109.683	-89.3927
2353.08	122.777	114.787	-91.9863
2351.62	127.197	119.032	-93.8517
2350.16	130.905	122.519	-94.8203
2348.7	133.772	125.399	-94.6918
2347.24	135.682	127.839	-93.3628
2345.78	136.634	130.039	-90.7232
2344.32	136.701	132.206	-86.7196
2342.86	136.035	134.545	-81.3566
2341.4	134.908	137.265	-74.6341
2339.94	133.628	140.547	-66.6536
2338.47	132.605	144.559	-57.4914
2337.01	132.244	149.431	-47.3182
2335.55	132.993	155.266	-36.2855
2334.09	135.273	162.124	-24.582
2332.62	139.441	170.023	-12.4265
2331.16	145.811	178.944	0
2329.69	154.545	188.814	15.2312
2328.23	165.719	199.525	30.2974
2326.77	179.269	210.932	45.0144
2325.3	194.95	222.837	59.1688
2323.83	212.449	235.03	72.6396
2322.37	231.293	247.264	85.2849
2320.9	250.909	259.271	96.9904
2319.44	270.697	270.781	107.706
2317.97	289.976	281.51	117.361
2316.5	308.11	291.187	125.949
2315.04	324.49	299.551	133.471
2313.57	338.573	306.361	139.938
2312.1	349.958	311.413	145.409
2310.63	358.322	314.526	149.905
2309.17	363.531	315.572	153.5
2307.7	365.549	314.457	156.22
2306.23	364.514	311.143	158.128
2304.76	360.678	305.638	159.268
2303.29	354.387	297.997	159.667
2301.82	346.099	288.332	159.384
2300.35	336.271	276.789	158.426
2298.88	325.412	263.565	156.837
2297.41	314.002	248.891	154.648
2295.94	302.476	233.031	151.895
2294.47	291.205	216.274	148.622
2293	280.472	198.927	144.881
2291.52	270.457	181.304	140.725
2290.05	261.265	163.726	136.237
2288.58	252.91	146.505	131.514
2287.11	245.291	129.928	126.623
2285.63	238.263	114.259	121.66
2284.16	231.66	99.7334	116.743
2282.69	225.254	86.5329	111.952
2281.21	218.817	74.7879	107.357
2279.74	212.159	64.5786	103.039
2278.26	205.112	55.9224	99.0472
2276.79	197.554	48.7772	95.4126
2275.31	189.424	43.0431	92.1426
2273.84	180.718	38.5677	89.2219
2272.36	171.481	35.1517	86.6019
2270.89	161.849	32.5707	84.2496
2269.41	151.959	30.568	82.0699
2267.94	142.016	28.8893	79.9915
2266.46	132.238	27.2859	77.9262
2264.98	122.838	25.5294	75.7742
2263.5	114.058	23.4371	73.477
2262.03	106.089	20.8658	70.9526
2260.55	99.0908	17.7284	68.1355
2259.07	93.2074	14.0056	65.0044
2257.59	88.5272	9.73655	61.5496
2256.11	85.0909	5.01936	57.787
2254.63	82.8797	0	53.7471
2253.15	81.862	-4.57839	49.5209
2251.67	81.9202	-9.05421	45.1766
2250.19	82.935	-13.1996	40.8387
2248.72	84.76	-16.7926	36.6492
2247.23	87.1863	-19.6414	32.716
2245.75	90.063	-21.5769	29.2251
2244.27	93.1951	-22.4859	26.3175
2242.79	96.397	-22.3106	24.1298
2241.31	99.5335	-21.0453	22.8231
2239.83	102.448	-18.7524	22.4946
2238.34	105.044	-15.5415	23.2535
2236.86	107.247	-11.5708	25.1684
2235.38	109	-7.03565	28.2627
2233.89	110.311	-2.14629	32.5571
2232.41	111.169	2.87068	37.9862
2230.93	111.621	7.80203	43.6642
2229.44	111.719	12.452	49.2659
2227.96	111.526	16.6556	55.65
2226.47	111.109	20.2863	62.6266
2224.99	110.534	23.2615	69.9815
2223.5	109.847	25.5417	77.4705
2222.02	109.116	27.1378	84.8866
2220.53	108.351	28.0914	91.9716
2219.05	107.58	28.4838	98.5259
2217.56	106.804	28.4191	104.364
2216.07	106	28.0164	109.321
2214.58	105.172	27.4095	113.321
2213.1	104.275	26.7253	116.283
2211.61	103.299	26.0924	118.219
2210.12	102.244	25.631	119.195
2208.63	101.075	25.4416	119.272
2207.14	99.8438	25.6264	118.637
2205.65	98.5779	26.2686	117.458
2204.16	97.3257	27.4421	115.926
2202.68	96.1904	29.2211	114.288
2201.19	95.2498	31.6661	112.735
2199.7	94.6301	34.8407	111.487
2198.2	94.6719	38.8028	110.73
2196.71	97.4882	43.6038	110.605
2195.22	101.015	49.2942	111.258
2193.73	105.357	55.9049	112.738
2192.24	110.633	63.4602	115.11
2190.75	116.915	71.9549	118.344
2189.26	124.274	81.3652	122.42
2187.76	132.741	91.6334	127.258
2186.27	142.346	102.677	132.805
2184.78	153.058	114.37	138.934
2183.28	164.855	126.568	145.574
2181.79	177.655	139.086	152.594
2180.3	191.38	151.726	159.914
2178.8	205.919	164.272	167.446
2177.31	221.14	176.506	175.111
2175.81	236.883	188.208	182.822
2174.31	252.984	199.181	190.524
2172.82	269.261	209.248	198.165
2171.32	285.489	218.26	205.643
2169.83	301.452	226.108	212.894
2168.33	316.915	232.724	219.829
2166.83	331.624	238.078	226.332
2165.34	345.352	242.185	232.322
2163.84	357.844	245.089	237.657
2162.34	368.886	246.867	242.236
2160.84	378.285	247.619	245.953
2159.35	385.884	247.459	248.719
2157.85	391.576	246.506	250.473
2156.35	395.304	244.878	251.178
2154.85	397.103	242.69	250.883
2153.35	397.043	240.039	249.633
2151.85	395.293	237.012	247.57
2150.35	392.079	233.681	244.873
2148.85	387.685	230.099	241.773
2147.35	382.437	226.306	238.525
2145.85	376.715	222.336	235.459
2144.35	370.878	218.21	232.858
2142.84	365.303	213.95	231.045
2141.34	360.329	209.574	230.309
2139.84	356.247	205.103	230.898
2138.34	353.284	200.56	233.004
2136.83	351.582	195.968	236.738
2135.33	351.212	191.358	242.154
2133.83	352.16	186.757	249.224
2132.32	354.305	182.187	257.788
2130.82	357.474	177.668	267.646
2129.31	361.419	173.212	278.489
2127.81	365.877	168.827	289.991
2126.3	370.527	164.502	301.717
2124.8	375.085	160.228	313.26
2123.3	379.251	155.977	324.142
2121.79	382.793	151.726	333.934
2120.28	385.512	147.443	342.206
2118.78	387.299	143.109	348.611
2117.27	388.087	138.703	352.813
2115.76	387.879	134.215	354.546
2114.25	386.754	129.655	353.644
2112.75	384.837	125.043	350.006
2111.24	382.289	120.417	343.61
2109.73	379.296	115.829	334.511
2108.22	376.045	111.341	322.825
2106.71	372.736	107.027	308.776
2105.2	369.519	102.954	292.59
2103.69	366.535	99.19	274.587
2102.18	363.878	95.7912	255.115
2100.67	361.603	92.7954	234.55
2099.16	359.713	90.217	213.277
2097.65	358.199	88.0521	191.733
2096.14	356.988	86.2617	170.301
2094.63	356.01	84.7885	149.393
2093.12	355.174	83.5509	129.388
2091.61	354.384	82.4504	110.635
2090.09	353.549	81.3787	93.4381
2088.58	352.582	80.2229	78.0394
2087.07	351.439	78.8833	64.6601
2085.55	350.062	77.2657	53.3974
2084.04	348.441	75.3049	44.316
2082.53	346.576	72.9613	37.3884
2081.01	344.49	70.2272	32.5083
2079.5	342.213	67.1265	29.4792
2077.98	339.812	63.7223	28.0771
2076.47	337.332	60.0986	27.9624
2074.95	334.849	56.3704	28.792
2073.44	332.437	52.6675	30.1801
2071.92	330.171	49.1292	31.7316
2070.4	328.117	45.893	33.0492
2068.89	326.369	43.0958	33.8108
2067.37	324.982	40.8505	33.6914
2065.85	324.034	39.2558	32.4797
2064.34	323.589	38.3836	30.0362
2062.82	323.7	38.2789	26.3174
2061.3	324.411	38.9597	21.3793
2059.78	325.739	40.4176	15.3623
2058.26	327.709	42.629	8.53869
2056.74	330.287	45.5452	1.20012
2055.22	333.44	49.1119	-6.26302
2053.7	337.099	53.2658	-13.4416
2052.19	341.17	57.9404	-17.7329
2050.66	345.525	63.0668	-15.1045
2049.14	350.04	68.5837	-11.0275
2047.62	354.547	74.4219	-5.23077
2046.1	358.897	80.5183	2.47899
2044.58	362.934	86.8033	12.1886
2043.06	366.52	93.2004	23.8757
2041.54	369.538	99.622	37.4094
2040.01	371.893	105.964	52.5547
2038.49	373.547	112.112	68.9985
2036.97	374.492	117.93	86.3594
2035.44	374.766	123.272	104.216
2033.92	374.444	127.981	122.134
2032.4	373.637	131.896	139.696
2030.87	372.484	134.864	156.524
2029.35	371.13	136.744	172.303
2027.82	369.744	137.43	186.807
2026.3	368.481	136.85	199.899
2024.77	367.482	134.981	211.539
2023.25	366.86	131.854	221.782
2021.72	366.69	127.558	230.761
2020.19	367.037	122.248	238.686
2018.67	367.894	116.128	245.799
2017.14	369.247	109.455	252.374
2015.61	371.043	102.52	258.676
2014.08	373.203	95.6371	264.946
2012.56	375.635	89.1218	271.375
2011.03	378.227	83.2736	278.091
2009.5	380.883	78.3627	285.156
2007.97	383.502	74.6067	292.555
2006.44	385.99	72.1589	300.206
2004.91	388.265	71.0984	307.966
2003.38	390.255	71.4251	315.654
2001.85	391.888	73.0578	323.06
2000.32	393.125	75.8485	329.989
1998.79	393.894	79.5779	336.251
1997.26	394.151	83.9854	341.71
1995.73	393.841	88.7787	346.283
1994.19	392.905	93.6553	349.955
1992.66	391.278	98.3203	352.777
1991.13	388.918	102.514	354.877
1989.6	385.76	106.013	356.425
1988.06	381.772	108.657	357.647
1986.53	376.936	110.347	358.779
1985	371.261	111.051	360.062
1983.46	364.776	110.798	361.702
1981.93	357.57	109.68	363.874
1980.39	349.736	107.826	366.67
1978.86	341.422	105.4	370.116
1977.32	332.793	102.582	374.153
1975.79	324.037	99.5493	378.639
1974.25	315.335	96.4624	383.356
1972.72	306.889	93.462	388.037
1971.18	298.848	90.6441	392.367
1969.64	291.355	88.0717	396.026
1968.11	284.5	85.7643	398.707
1966.57	278.327	83.7046	400.141
1965.03	272.826	81.8447	400.121
1963.49	267.93	80.1132	398.518
1961.95	263.552	78.4353	395.306
1960.42	259.54	76.7283	390.539
1958.88	255.747	74.9276	384.379
1957.34	252.015	72.9867	377.068
1955.8	248.192	70.8832	368.91
1954.26	244.178	68.6308	360.267
1952.72	239.882	66.2637	351.507
1951.18	235.297	63.8511	343.01
1949.64	230.434	61.4735	335.109
1948.09	225.374	59.2278	328.096
1946.55	220.256	57.2187	322.203
1945.01	215.222	55.538	317.571
1943.47	210.43	54.2625	314.259
1941.93	206.043	53.4523	312.254
1940.38	202.198	53.1405	311.466
1938.84	198.963	53.3252	311.739
1937.3	196.356	53.9806	312.878
1935.75	194.343	55.0602	314.672
1934.21	192.781	56.4887	316.889
1932.67	191.485	58.1867	319.325
1931.12	190.18	60.0601	321.782
1929.58	188.569	62.0237	324.112
1928.03	186.325	63.9989	326.203
1926.48	183.12	65.9195	327.981
1924.94	178.68	67.7438	329.421
1923.39	172.76	69.441	330.515
1921.85	165.22	71.0056	331.287
1920.3	156.011	72.4458	331.768
1918.75	145.195	73.7812	331.993
1917.2	132.945	75.0372	331.987
1915.66	119.53	76.2365	331.76
1914.11	105.336	77.4018	331.316
1912.56	90.7808	78.5351	330.63
1911.01	76.3485	79.6292	329.678
1909.46	62.5232	80.6563	328.425
1907.91	49.7585	81.5679	326.841
1906.36	40.1415	82.3051	324.921
1904.81	35.8241	82.7866	322.668
1903.26	33.5477	82.9293	320.127
1901.71	33.4363	82.6457	317.377
1900.16	35.5019	81.8527	314.534
1898.61	39.6496	80.479	311.749
1897.06	45.6916	78.4716	309.2
1895.51	53.3653	75.7994	307.081
1893.95	62.3619	72.4644	305.599
1892.4	72.3493	68.4979	304.95
1890.85	82.9998	63.9645	305.303
1889.3	94.0147	58.961	306.793
1887.74	105.144	53.6149	309.503
1886.19	116.2	48.0778	313.456
1884.63	127.064	42.5271	318.621
1883.08	137.69	37.1525	324.902
1881.52	148.091	32.1513	332.147
1879.97	158.33	27.72	340.156
1878.41	168.5	23.9401	348.7
1876.86	178.707	20.3147	357.525
1875.3	189.051	17.7595	366.387
1873.75	199.604	16.388	375.057
1872.19	210.394	16.2636	383.331
1870.63	221.399	17.4111	391.056
1869.07	232.544	19.8129	398.145
1867.52	243.695	23.3877	404.558
1865.96	254.678	28.0177	410.33
1864.4	265.279	33.5249	415.542
1862.84	275.272	39.7002	420.334
1861.28	284.433	46.2981	424.88
1859.72	292.554	53.0469	429.375
1858.16	299.472	59.674	434.027
1856.6	305.069	65.8963	439.019
1855.04	309.293	71.4569	444.515
1853.48	312.155	76.126	450.631
1851.92	313.73	79.7162	457.427
1850.36	314.149	82.0935	464.895
1848.8	313.589	83.1816	472.953
1847.24	312.258	82.9793	481.46
1845.68	310.37	81.5379	490.192
1844.11	308.141	78.9808	498.877
1842.55	305.758	75.4826	507.197
1840.99	303.373	71.2578	514.798
1839.42	301.094	66.5601	521.329
1837.86	298.971	61.6433	526.434
1836.3	297.003	56.7678	529.8
1834.73	295.141	52.1703	531.161
1833.17	293.292	48.0529	530.325
1831.6	291.334	44.5705	527.183
1830.04	289.132	41.8222	521.727
1828.47	286.546	39.8435	514.049
1826.9	283.451	38.6161	504.357
1825.34	279.745	38.0626	492.954
1823.77	275.361	38.0583	480.233
1822.2	270.269	38.4423	466.659
1820.64	264.475	39.0289	452.743
1819.07	258.029	39.6356	439.028
1817.5	251.006	40.0748	426.033
1815.93	243.506	40.1909	414.252
1814.37	235.643	39.858	404.101
1812.8	227.532	38.9913	395.904
1811.23	219.281	37.5484	389.855
1809.66	210.99	35.5423	386.029
1808.09	202.732	33.0152	384.341
1806.52	194.568	30.0543	384.575
1804.95	186.535	26.7696	386.38
1803.38	178.659	23.2825	389.292
1801.81	170.958	19.7274	392.775
1800.23	163.449	16.2173	396.231
1798.66	156.158	12.8604	399.065
1797.09	149.124	9.7261	400.704
1795.52	142.41	6.86351	400.653
1793.94	136.099	4.28305	398.517
1792.37	130.301	1.97452	394.044
1790.8	125.135	-0.11183	387.122
1789.22	120.739	-2.03234	377.814
1787.65	117.241	-3.86835	366.322
1786.08	114.759	-5.69422	353.006
1784.5	113.379	-7.58515	338.331
1782.93	113.148	-9.59281	322.857
1781.35	114.052	-11.7623	307.172
1779.78	116.02	-14.1012	291.876
1778.2	118.905	-16.6048	277.512
1776.62	122.496	-19.2327	264.55
1775.05	126.516	-21.929	253.34
1773.47	130.64	-24.6097	244.101
1771.89	134.501	-27.1928	236.89
1770.31	137.72	-29.5817	231.625
1768.74	139.924	-31.6829	228.084
1767.16	140.764	-33.4256	225.915
1765.58	139.953	-34.7351	224.703
1764	137.27	-35.5705	223.969
1762.42	132.59	-35.9144	223.224
1760.84	125.888	-35.768	222.019
1759.26	117.254	-35.157	219.967
1757.68	106.876	-34.1424	216.759
1756.1	95.0545	-32.7847	212.22
1754.52	82.1695	-31.1714	206.283
1752.94	68.6684	-29.3989	198.998
1751.36	55.0447	-27.5596	190.53
1749.78	41.8081	-25.743	181.131
1748.19	29.451	-24.0434	171.095
1746.61	18.4355	-22.5218	160.769
1745.03	9.15384	-21.2354	150.48
1743.44	1.91347	-20.2215	140.522
1741.86	-3.07654	-19.4896	131.138
1740.28	-5.71818	-19.028	122.497
1738.69	-6.0338	-18.8184	114.664
1737.11	-4.14862	-18.8053	107.647
1735.52	-0.29575	-18.9332	101.361
1733.94	5.20458	-19.1381	95.6616
1732.35	11.9674	-19.3459	90.3758
1730.77	19.5632	-19.485	85.3204
1729.18	27.5369	-19.5048	80.313
1727.59	35.4479	-19.3476	75.235
1726.01	42.8805	-18.9858	70.014
1724.42	49.4719	-18.4109	64.6534
1722.83	54.9342	-17.6278	59.2458
1721.24	59.0657	-16.6638	53.9603
1719.66	61.7622	-15.5615	49.0363
1718.07	63.0222	-14.3741	44.7665
1716.48	62.9466	-13.1585	41.475
1714.89	61.7324	-11.97	39.4879
1713.3	59.6672	-10.8437	39.1193
1711.71	57.1106	-9.79531	40.6357
1710.12	54.4796	-8.8097	44.2394
1708.53	52.2288	-7.83415	50.0552
1706.94	51.1034	-6.77392	58.123
1705.35	52.0293	-5.4941	68.395
1703.76	54.725	-3.81146	80.7555
1702.17	59.5977	-1.50973	95.0243
1700.57	66.9993	2.61187	112.317
1698.98	77.2136	9.06112	132.739
1697.39	90.4477	16.8936	154.372
1695.8	106.827	26.3575	177.006
1694.2	126.393	37.668	200.471
1692.61	149.104	50.9959	224.654
1691.02	174.841	66.4513	249.498
1689.42	203.413	84.0724	274.998
1687.83	234.563	103.818	301.196
1686.23	267.981	125.564	328.153
1684.64	303.309	149.107	355.938
1683.04	340.147	174.162	384.59
1681.44	378.067	200.38	414.103
1679.85	416.609	227.354	444.394
1678.25	455.294	254.642	475.286
1676.65	493.624	281.774	506.496
1675.06	531.083	308.278	537.63
1673.46	567.145	333.693	568.186
1671.86	601.274	357.586	597.571
1670.26	632.932	379.564	625.125
1668.66	661.59	399.29	650.151
1667.07	686.733	416.49	671.957
1665.47	707.88	430.959	689.892
1663.87	724.602	442.566	703.397
1662.27	736.536	451.257	712.037
1660.67	743.409	457.051	715.54
1659.07	745.062	460.047	713.827
1657.46	741.461	460.408	707.023
1655.86	732.722	458.367	695.462
1654.26	719.111	454.213	679.686
1652.66	701.053	448.286	660.412
1651.06	679.125	440.968	638.507
1649.45	654.037	432.664	614.943
1647.85	626.614	423.798	590.739
1646.25	597.757	414.783	566.91
1644.65	568.403	406.018	544.405
1643.04	539.481	397.857	524.053
1641.44	511.863	390.6	506.508
1639.83	486.314	384.469	492.216
1638.23	463.45	379.597	481.38
1636.62	443.698	376.02	473.947
1635.02	427.276	373.668	469.617
1633.41	414.172	372.37	467.852
1631.81	404.15	371.86	467.916
1630.2	396.764	371.8	468.921
1628.59	391.388	371.791	469.882
1626.98	387.259	371.411	469.785
1625.38	383.527	370.242	467.651
1623.77	379.318	367.903	462.603
1622.16	373.789	364.084	453.921
1620.55	366.192	358.57	441.097
1618.94	355.921	351.262	423.861
1617.33	342.552	342.195	402.204
1615.72	325.874	331.532	376.376
1614.11	305.901	319.561	346.868
1612.5	282.862	306.673	314.381
1610.89	257.185	293.332	279.777
1609.28	229.465	280.046	244.023
1607.67	200.415	267.319	208.124
1606.06	170.817	255.615	173.067
1604.45	141.469	245.322	139.754
1602.84	113.134	236.724	108.957
1601.22	86.4928	229.974	81.2722
1599.61	62.108	225.095	57.1043
1598	40.4023	221.976	36.6522
1596.38	21.6455	220.399	19.9196
1594.77	5.95794	220.059	6.7377
1593.15	-6.67676	220.606	-3.20124
1591.54	-16.3876	221.686	-10.301
1589.93	-23.389	222.979	-15.0169
1588.31	-27.9493	224.239	-17.8108
1586.69	-30.3624	225.317	-19.1137
1585.08	-30.9237	226.182	-19.2959
1583.46	-29.9154	226.917	-18.6519
1581.85	-27.5993	227.701	-17.3961
1580.23	-24.2195	228.79	-15.6733
1578.61	-20.0141	230.465	-13.58
1576.99	-15.2322	232.993	-11.1931
1575.38	-10.1526	236.571	-8.60314
1573.76	-5.10112	241.292	-5.94474
1572.14	-0.4626	247.098	-3.42163
1570.52	3.31901	253.779	-1.31872
1568.9	5.75208	260.971	0
1567.28	6.32438	268.185	13.9633
1565.66	4.54492	274.864	26.2924
1564.04	0	280.46	36.5438
1562.42	1.90731	284.519	44.441
1560.8	0.71475	286.787	49.8313
1559.18	-3.3615	287.312	52.8265
1557.56	-9.76994	286.529	53.8507
1555.93	-17.5721	285.331	53.7067
1554.31	-25.4598	285.108	53.5501
1552.69	-31.7452	287.747	54.9179
1551.07	-34.3733	295.579	59.7386
1549.44	-31.0568	311.295	70.174
1547.82	-19.3884	337.806	88.5104
1546.19	3.07775	378.064	117.103
1544.57	38.6332	434.861	158.167
1542.94	89.225	510.606	213.573
1541.32	156.323	607.105	284.726
1539.69	240.756	725.351	372.391
1538.07	342.597	865.354	476.584
1536.44	461.029	1026.02	596.41
1534.82	594.379	1205.07	730.139
1533.19	740.054	1399.07	875.098
1531.56	894.646	1603.5	1027.81
1529.94	1054.04	1812.91	1184.1
1528.31	1213.6	2021.13	1339.28
1526.68	1368.34	2221.58	1488.35
1525.05	1513.18	2407.54	1626.25
1523.42	1643.21	2572.53	1748.12
1521.79	1753.92	2710.64	1849.56
1520.16	1841.43	2816.82	1926.85
1518.53	1902.71	2887.16	1977.2
1516.9	1935.68	2919.15	1998.8
1515.27	1939.4	2911.72	1991.06
1513.64	1914.03	2865.39	1954.47
1512.01	1860.83	2782.16	1890.69
1510.38	1782.08	2665.45	1802.39
1508.75	1680.97	2519.84	1693.15
1507.12	1561.37	2350.87	1567.14
1505.48	1427.65	2164.71	1429.03
1503.85	1284.45	1967.84	1283.65
1502.22	1136.43	1766.69	1135.8
1500.58	988.106	1567.4	989.988
1498.95	843.596	1375.47	850.287
1497.32	706.476	1195.57	720.095
1495.68	579.722	1031.38	602.155
1494.05	465.568	885.511	498.386
1492.41	365.546	759.469	409.97
1490.78	280.451	653.716	337.315
1489.14	210.487	567.769	280.252
1487.5	155.264	500.367	238.023
1485.87	114.002	449.645	209.537
1484.23	85.5827	413.34	193.413
1482.59	68.6697	388.996	185.628
1480.95	61.8712	374.141	186.851
1479.32	63.7991	366.45	195.92
1477.68	73.1155	363.873	211.489
1476.04	88.6109	364.707	232.394
1474.4	109.214	367.645	257.642
1472.76	133.989	371.769	286.389
1471.12	162.13	376.515	317.928
1469.48	192.896	381.617	351.595
1467.84	225.598	387.023	386.754
1466.2	259.598	392.807	422.79
1464.56	294.224	399.089	459.019
1462.92	328.754	405.963	494.665
1461.28	362.481	413.436	528.951
1459.63	394.632	421.402	561.011
1457.99	424.485	429.624	590.033
1456.35	451.324	437.75	615.217
1454.7	474.54	445.34	635.901
1453.06	493.621	451.916	651.543
1451.42	508.267	457.007	661.87
1449.77	518.351	460.204	666.814
1448.13	523.979	461.211	666.589
1446.48	525.486	459.873	661.672
1444.84	523.419	456.205	652.777
1443.19	518.52	450.391	640.829
1441.55	511.634	442.774	626.84
1439.9	503.723	433.819	611.934
1438.26	495.722	424.078	597.171
1436.61	488.515	414.133	583.516
1434.96	482.865	404.543	571.774
1433.31	479.314	395.792	562.474
1431.67	478.215	388.244	555.928
1430.02	479.632	382.108	552.123
1428.37	483.379	377.427	550.784
1426.72	489.039	374.07	551.409
1425.07	495.958	371.755	553.277
1423.42	503.378	370.077	555.605
1421.77	510.421	368.555	557.531
1420.12	516.254	366.682	558.305
1418.47	520.104	363.981	557.288
1416.82	521.331	360.063	554.028
1415.17	519.553	354.666	548.369
1413.52	514.657	347.694	540.452
1411.86	506.807	339.239	530.687
1410.21	496.481	329.585	519.771
1408.56	484.44	319.191	508.637
1406.9	471.7	308.667	498.392
1405.25	459.417	298.729	490.191
1403.6	448.894	290.145	485.235
1401.94	441.406	283.68	484.585
1400.29	438.153	280.031	489.127
1398.63	440.156	279.774	499.486
1396.98	448.186	283.31	515.975
1395.32	462.659	290.833	538.521
1393.67	483.617	302.307	566.679
1392.01	510.733	317.451	599.682
1390.35	543.259	335.758	636.416
1388.7	580.057	356.517	675.474
1387.04	619.717	378.848	715.316
1385.38	660.548	401.757	754.249
1383.72	700.756	424.189	790.627
1382.07	738.469	445.096	822.855
1380.41	771.898	463.486	849.532
1378.75	799.433	478.49	869.523
1377.09	819.714	489.405	881.992
1375.43	831.734	495.731	886.461
1373.77	834.932	497.2	882.88
1372.11	829.167	493.785	871.548
1370.45	814.783	485.699	853.161
1368.79	792.536	473.382	828.704
1367.12	763.634	457.469	799.497
1365.46	729.59	438.762	767.032
1363.8	692.183	418.175	732.956
1362.14	653.351	396.696	698.973
1360.48	615.085	375.33	666.771
1358.81	579.329	355.051	637.956
1357.15	547.848	336.756	613.944
1355.48	522.171	321.227	595.94
1353.82	503.502	309.094	584.877
1352.16	492.666	300.811	581.38
1350.49	490.088	296.645	585.759
1348.83	495.738	296.669	597.946
1347.16	509.228	300.762	617.598
1345.49	529.762	308.63	644.023
1343.83	556.243	319.817	676.263
1342.16	587.337	333.741	713.141
1340.49	621.506	349.721	753.255
1338.83	657.172	367.005	795.128
1337.16	692.719	384.818	837.181
1335.49	726.613	402.385	877.844
1333.82	757.459	418.965	915.605
1332.15	784.067	433.882	949.082
1330.48	805.444	446.546	977.025
1328.81	820.903	456.469	998.444
1327.14	829.984	463.281	1012.56
1325.47	832.502	466.73	1018.87
1323.8	828.525	466.689	1017.17
1322.13	818.302	463.149	1007.5
1320.46	802.311	456.207	990.21
1318.79	781.141	446.062	965.862
1317.12	755.503	432.997	935.242
1315.44	726.182	417.369	899.314
1313.77	694.017	399.589	859.185
1312.1	659.835	380.119	816.01
1310.43	624.506	359.448	771.038
1308.75	588.851	338.091	725.475
1307.08	553.678	316.575	680.499
1305.4	519.762	295.429	637.211
1303.73	487.853	275.178	596.623
1302.05	458.633	256.332	559.591
1300.38	432.734	239.375	526.834
1298.7	410.771	224.751	498.969
1297.03	393.216	212.861	476.382
1295.35	380.495	204.032	459.354
1293.67	372.921	198.515	448.011
1291.99	370.655	196.462	442.303
1290.32	373.718	197.914	442.047
1288.64	381.964	202.786	446.919
1286.96	395.068	210.86	456.459
1285.28	412.538	221.781	470.093
1283.6	433.664	235.063	487.088
1281.92	457.625	250.098	506.654
1280.24	483.424	266.174	527.867
1278.56	509.973	282.504	549.743
1276.88	536.135	298.261	571.261
1275.2	560.728	312.614	591.337
1273.52	582.657	324.771	608.954
1271.84	600.885	334.024	623.108
1270.16	614.529	339.784	632.9
1268.47	622.906	341.62	637.573
1266.79	625.512	339.282	636.505
1265.11	622.131	332.718	629.328
1263.43	612.756	322.072	615.863
1261.74	597.632	307.679	596.189
1260.06	577.221	290.038	570.631
1258.38	552.169	269.779	539.752
1256.69	523.28	247.617	504.344
1255	491.431	224.311	465.351
1253.32	457.555	200.603	423.865
1251.63	422.582	177.179	381.058
1249.95	387.397	154.627	338.13
1248.26	352.815	133.403	296.259
1246.57	319.51	113.822	256.5
1244.89	288.085	96.0481	219.827
1243.2	258.988	80.1165	187.012
1241.51	232.582	65.9549	158.662
1239.82	209.108	53.4276	135.151
1238.13	188.789	42.3763	116.716
1236.44	171.765	32.6748	103.537
1234.76	158.213	24.2692	95.4772
1233.07	148.288	17.2199	92.1995
1231.38	142.187	11.7224	93.4323
1229.69	140.1	8.11776	98.827
1227.99	142.269	8.41372	108.082
1226.3	148.892	12.3418	120.868
1224.61	160.031	19.8158	136.889
1222.92	174.482	31.4311	155.868
1221.23	193.558	47.6898	177.542
1219.54	216.993	68.9142	201.586
1217.84	244.338	95.1874	227.674
1216.15	274.873	126.28	255.357
1214.45	307.639	161.617	284.083
1212.76	341.448	200.272	313.183
1211.07	374.886	240.972	341.812
1209.37	406.44	282.173	369.055
1207.68	434.518	322.126	393.867
1205.98	457.584	359.011	415.181
1204.29	474.268	391.063	431.968
1202.59	483.492	416.732	443.335
1200.89	484.546	434.824	448.566
1199.19	477.254	444.656	447.315
1197.5	461.985	446.159	439.59
1195.8	439.735	439.962	425.887
1194.1	412.136	427.431	407.222
1192.4	381.375	410.64	385.093
1190.7	350.186	392.311	361.544
1189.01	321.657	375.669	338.997
1187.31	299.107	364.273	320.201
1185.61	285.884	361.797	308.065
1183.91	285.169	371.783	305.503
1182.21	299.721	397.379	315.184
1180.51	331.736	441.105	339.429
1178.81	382.605	504.62	379.927
1177.1	452.809	588.543	437.639
1175.4	541.78	692.332	512.598
1173.7	647.928	814.24	603.93
1172	768.592	951.325	709.72
1170.29	900.208	1099.57	827.161
1168.59	1038.4	1254.03	952.572
1166.88	1178.22	1409.12	1081.62
1165.18	1314.39	1558.87	1209.49
1163.48	1441.6	1697.25	1331.21
1161.77	1554.78	1818.55	1441.86
1160.07	1649.41	1917.66	1536.88
1158.36	1721.77	1990.39	1612.38
1156.65	1769.16	2033.72	1665.35
1154.95	1790.08	2046	1693.81
1153.24	1784.32	2026.98	1697.04
1151.54	1752.96	1977.91	1675.56
1149.83	1698.38	1901.42	1631.13
1148.12	1624.06	1801.37	1566.71
1146.41	1534.44	1682.62	1486.17
1144.7	1434.64	1550.79	1394.25
1142.99	1330.22	1411.88	1296.12
1141.29	1226.81	1271.98	1197.22
1139.58	1129.88	1136.94	1102.87
1137.87	1044.39	1012.06	1018.04
1136.16	974.56	901.809	947.034
1134.44	923.713	809.673	893.354
1132.73	894.054	737.998	859.469
1131.02	886.665	687.949	846.788
1129.31	901.451	659.522	855.575
1127.6	937.271	651.648	885.098
1125.89	991.996	662.328	933.627
1124.17	1062.76	688.846	998.714
1122.46	1146.11	727.984	1077.3
1120.75	1238.25	776.255	1165.95
1119.03	1335.34	830.156	1261.13
1117.32	1433.65	886.368	1359.41
1115.6	1529.79	941.94	1457.59
1113.89	1620.86	994.426	1552.91
1112.17	1704.6	1041.98	1643.14
1110.46	1779.4	1083.37	1726.68
1108.74	1844.34	1118.01	1802.47
1107.03	1899.14	1145.84	1870.02
1105.31	1944.12	1167.28	1929.36
1103.59	1980	1183.11	1980.84
1101.87	2007.83	1194.3	2025.07
1100.15	2028.84	1201.9	2062.79
1098.44	2044.25	1206.93	2094.72
1096.72	2055.16	1210.25	2121.42
1095	2062.48	1212.46	2143.31
1093.28	2066.77	1213.91	2160.48
1091.56	2068.28	1214.63	2172.78
1089.84	2066.87	1214.36	2179.75
1088.12	2062.11	1212.58	2180.77
1086.4	2053.28	1208.61	2174.99
1084.68	2039.48	1201.65	2161.55
1082.95	2019.71	1190.86	2139.55
1081.23	1993.04	1175.49	2108.28
1079.51	1958.62	1154.94	2067.2
1077.79	1915.84	1128.77	2016.06
1076.06	1864.42	1096.84	1954.95
1074.34	1804.38	1059.26	1884.34
1072.62	1736.19	1016.42	1805.04
1070.89	1660.63	968.961	1718.19
1069.17	1578.85	917.74	1625.22
1067.44	1492.31	863.781	1527.8
1065.72	1402.67	808.205	1427.71
1063.99	1311.7	752.171	1326.81
1062.27	1221.22	696.799	1226.88
1060.54	1132.98	643.131	1129.62
1058.81	1048.56	592.065	1036.53
1057.09	969.337	544.336	948.888
1055.36	896.372	500.484	867.659
1053.63	830.443	460.873	793.582
1051.9	771.973	425.682	727.076
1050.17	721.078	394.945	668.316
1048.44	677.589	368.577	617.255
1046.72	641.102	346.418	573.668
1044.99	611.05	328.276	537.212
1043.26	586.737	313.952	507.438
1041.53	567.441	303.283	483.869
1039.8	552.461	296.156	466.027
1038.06	541.172	292.522	453.456
1036.33	533.074	292.39	445.749
1034.6	527.779	295.81	442.506
1032.87	525.049	302.848	443.371
1031.13	524.766	313.56	447.996
1029.4	526.904	327.944	456.015
1027.67	531.498	345.91	467.037
1025.94	538.549	367.232	480.562
1024.2	548.045	391.539	496.056
1022.47	559.838	418.278	512.842
1020.73	573.651	446.719	530.168
1019	589.002	475.962	547.145
1017.26	605.256	504.966	562.864
1015.52	621.563	532.583	576.332
1013.79	636.926	557.614	586.569
1012.05	650.23	578.872	592.649
1010.31	660.307	595.245	593.744
1008.58	666.019	605.773	589.2
1006.84	666.31	609.702	578.548
1005.1	660.317	606.549	561.582
1003.36	647.438	596.143	538.387
1001.62	627.404	578.654	509.35
999.883	600.33	554.598	475.186
998.144	566.713	524.823	436.864
996.404	527.496	490.483	395.674
994.664	483.981	452.977	353.084
992.922	437.824	413.886	310.75
991.182	390.913	374.886	270.369
989.439	345.337	337.668	233.701
987.697	303.211	303.839	202.387
985.955	266.593	274.834	177.919
984.213	237.352	251.844	161.552
982.469	217.069	235.747	154.247
980.727	206.895	227.055	156.567
978.982	207.54	225.902	168.73
977.238	219.158	232.024	190.499
975.494	241.36	244.786	221.236
973.748	273.223	263.222	259.922
972.004	313.299	286.08	305.146
970.258	359.745	311.913	355.254
968.512	410.356	339.14	408.326
966.766	462.717	366.145	462.314
965.018	514.328	391.356	515.124
963.271	562.694	413.323	564.657
961.523	605.522	430.795	608.987
959.775	640.769	442.767	646.353
958.027	666.775	448.524	675.275
956.277	682.342	447.662	694.62
954.529	686.744	440.089	703.584
952.779	679.814	426.022	701.817
951.029	661.867	405.948	689.333
949.279	633.712	380.593	666.556
947.529	596.577	350.868	634.282
945.777	552.049	317.824	593.651
944.027	501.942	282.58	546.043
942.275	448.274	246.293	493.11
940.523	393.097	210.083	436.614
938.769	338.45	175.007	378.425
937.018	286.228	142.01	320.376
935.264	238.173	111.911	264.294
933.512	195.74	85.3692	211.824
931.758	160.126	62.8883	164.477
930.002	132.187	44.8021	123.504
928.248	112.429	31.2777	89.852
926.492	101.065	22.3352	64.2196
924.736	97.5605	17.8463	46.9466
922.981	101.37	17.5565	38.063
921.225	112.362	21.0999	37.2842
919.469	129.648	28.4948	44.0301
917.711	152.17	39.0634	57.4127
915.955	178.707	51.8727	76.3868
914.197	207.985	66.2956	99.7316
912.438	238.66	81.6793	126.071
910.68	269.368	97.3645	153.935
908.922	298.805	112.718	181.884
907.162	325.743	127.143	208.529
905.402	349.048	140.095	232.56
903.643	367.743	151.101	252.839
901.881	381.035	159.781	268.438
900.121	388.313	165.848	278.627
898.359	389.225	169.134	282.985
896.598	383.634	169.578	281.319
894.836	371.655	167.237	273.719
893.074	353.648	162.278	260.528
891.311	330.209	154.969	242.334
889.549	302.112	145.657	219.875
887.785	270.34	134.766	194.099
886.021	235.979	122.754	166.008
884.258	200.203	110.103	136.672
882.492	164.225	97.2939	107.165
880.727	129.21	84.7736	78.4782
878.963	96.2437	72.9405	51.5032
877.197	66.3042	62.1359	27.0301
875.43	40.1797	52.6164	5.65334
873.664	18.4361	44.5474	-12.2467
871.896	1.44721	38.018	-26.4295
870.131	-10.6793	33.0218	-36.8985
868.363	-18.0274	29.4887	-43.7778
866.594	-20.9047	27.2798	-47.37
864.826	-19.8109	26.2034	-48.1257
863.057	-15.348	26.0486	-46.5266
861.289	-8.24234	26.5803	-43.1564
859.519	0.77112	27.5776	-38.5551
857.748	10.9451	28.8314	-33.2657
855.979	21.5628	30.155	-27.804
854.207	32.0252	31.4086	-22.5535
852.438	41.8095	32.4807	-17.8578
850.666	50.5534	33.3098	-13.9036
848.894	58.0012	33.862	-10.8147
847.121	64.0405	34.1388	-8.59124
845.35	68.6451	34.1546	-7.18989
843.576	71.9128	33.949	-6.4467
841.803	73.9789	33.5571	-6.19248
840.029	75.0216	33.0144	-6.22053
838.254	75.2338	32.3501	-6.30817
836.481	74.7649	31.5728	-6.29069
834.705	73.7606	30.6884	-5.98269
832.93	72.2918	29.6818	-5.28542
831.154	70.3836	28.5318	-4.13983
829.379	68.0101	27.2125	-2.54279
827.602	65.1132	25.703	-0.5312
825.826	61.5838	23.9818	1.77026
824.049	57.3407	22.0529	4.25404
822.271	52.2913	19.9306	6.74737
820.492	46.3941	17.6569	9.094
818.715	39.6323	15.2881	11.1008
816.936	32.0855	12.9135	12.6463
815.156	23.8755	10.6318	13.598
813.377	15.1996	8.55722	13.8763
811.598	6.31408	6.80905	13.4478
809.816	-2.47099	5.50666	12.3426
808.037	-10.8445	4.74964	10.6005
806.256	-18.4566	4.62974	8.36286
804.475	-25.0015	5.20423	5.772
802.693	-30.205	6.50234	3.01708
800.91	-33.8449	8.5225	0.32376
799.127	-35.7907	11.2237	-2.09814
797.346	-35.9962	14.5336	-4.03983
795.562	-34.477	18.3618	-5.2652
793.777	-31.349	22.5925	-5.59032
791.994	-26.819	27.0931	-4.89379
790.209	-21.1182	30.6245	-3.04393
788.424	-14.5436	32.1142	0
786.639	-7.40251	33.5189	1.91481
784.854	0	34.7544	4.9696
783.068	7.20806	35.7642	9.05718
781.281	14.1594	36.5208	14.0335
779.494	20.6546	37.0282	19.692
777.707	26.5629	37.3167	25.8069
775.92	31.817	37.4389	32.1331
774.131	36.4194	37.462	38.431
772.344	40.4026	37.4627	44.4351
770.555	43.8771	37.5141	49.9449
768.766	46.9613	37.6825	54.7606
766.977	49.801	38.0178	58.7374
765.186	52.5566	38.5491	61.795
763.396	55.3582	39.2843	63.8792
761.606	58.3544	40.2058	65.0419
759.814	61.6479	41.2779	65.3637
758.023	65.3252	42.449	64.9938
756.231	69.4568	43.659	64.1429
754.439	74.0658	44.8494	63.0293
752.646	79.191	45.9681	61.943
750.854	84.8334	46.9812	61.1549
749.061	90.9954	47.8772	60.945
747.266	97.685	48.6718	61.588
745.473	104.886	49.4112	63.2936
743.678	112.618	50.1671	66.2715
741.883	120.875	51.0358	70.6427
740.088	129.659	52.1284	76.4759
738.291	138.973	53.561	83.7826
736.496	148.782	55.4457	92.4716
734.699	159.066	57.874	102.428
732.902	169.754	60.9101	113.442
731.106	180.755	64.5781	125.259
729.307	191.952	68.855	137.594
727.51	203.173	73.6688	150.096
725.711	214.251	78.894	162.441
723.912	224.97	84.3601	174.266
722.113	235.105	89.8568	185.23
720.312	244.439	95.1449	195.025
718.514	252.735	99.9733	203.344
716.713	259.81	104.089	209.965
714.912	265.485	107.259	214.684
713.111	269.633	109.281	217.363
711.309	272.182	109.997	217.933
709.508	273.088	109.309	216.352
707.705	272.398	107.176	212.679
705.902	270.183	103.626	206.994
704.1	266.574	98.7488	199.438
702.295	261.749	92.6911	190.212
700.492	255.893	85.6505	179.52
698.688	249.244	77.8592	167.645
696.883	242.026	69.5748	154.861
695.078	234.473	61.0646	141.473
693.271	226.815	52.5916	127.812
691.467	219.247	44.4052	114.177
689.66	211.974	36.7268	100.913
687.854	205.155	29.7467	88.3236
686.047	198.935	23.6171	76.7064
684.238	193.448	18.4499	66.3497
682.432	188.782	14.3202	57.4804
680.623	185.044	11.264	50.3342
678.814	182.304	9.28675	45.0732
677.006	177.944	8.36527	41.8238
675.195	173.771	8.01215	40.6723
673.387	170.759	8.50909	41.6174
671.576	168.949	9.8684	44.6449
669.766	168.355	11.9981	49.6508
667.955	168.974	14.794	56.4865
666.143	170.784	18.1409	64.9633
664.332	173.727	21.9182	74.8138
662.519	177.728	25.9921	85.7782
660.707	182.676	30.2251	97.5367
658.893	188.437	34.4722	109.777
657.08	194.841	38.5898	122.151
655.266	201.72	42.4315	134.368
653.453	208.878	45.8631	146.116
651.637	216.141	48.7573	157.174
649.822	223.319	51.0135	167.302
648.008	230.261	52.5516	176.359
646.191	236.842	53.322	184.259
644.375	242.964	53.3117	190.955
642.559	248.573	52.5421	196.467
640.742	253.653	51.0698	200.864
638.926	258.224	48.9837	204.257
637.107	262.342	46.3982	206.795
635.289	266.075	43.4494	208.622
633.471	269.505	40.2831	209.895
631.652	272.718	37.0459	210.758
629.832	275.788	33.8749	211.343
628.014	278.757	30.8937	211.716
626.193	281.655	28.1971	211.947
624.373	284.463	25.8548	212.035
622.551	287.139	23.9033	211.961
620.731	289.597	22.3525	211.64
618.908	291.742	21.1805	211.011
617.086	293.457	20.3474	209.971
615.264	294.623	19.7982	208.431
613.441	295.139	19.4711	206.327
611.617	294.933	19.3048	203.637
609.795	293.955	19.2502	200.354
607.971	292.227	19.2675	196.571
606.146	289.805	19.3381	192.405
604.32	286.812	19.4596	188.053
602.496	283.405	19.6504	183.728
600.67	279.803	19.9371	179.727
598.844	276.241	20.358	176.335
597.018	272.97	20.9512	168.563
595.191	270.24	21.7489	157.402
593.363	268.282	22.7698	147.663
591.535	267.279	24.0173	139.522
589.707	267.366	25.4726	133.075
587.879	268.616	27.0945	128.328
586.051	271.029	28.8209	125.191
584.221	274.544	30.5712	123.475
582.393	279.016	32.2567	122.906
580.562	284.266	33.7791	123.132
578.731	290.06	35.0457	123.749
576.9	296.132	35.9771	124.322
575.068	302.222	36.5063	124.414
573.238	308.064	36.594	123.61
571.406	313.435	36.2219	121.552
569.572	318.142	35.4008	117.953
567.74	322.035	34.1689	112.62
565.906	325.034	32.5811	105.469
564.074	327.103	30.713	96.5223
562.24	328.272	28.6445	85.9145
560.404	328.611	26.461	73.8771
558.57	328.221	24.2463	60.7238
556.734	327.241	22.0705	46.832
554.898	325.813	19.9951	32.6153
553.062	324.086	18.0667	18.4997
551.227	322.2	16.3189	4.89807
549.391	320.283	14.7753	-7.81292
547.553	318.448	13.4531	-19.3108
545.715	316.784	12.3722	-29.3425
543.877	315.367	11.5578	-37.7303
542.039	314.265	11.0471	-44.374
540.199	313.55	10.8925	-49.246
538.361	313.284	11.1695	-52.3835
536.521	313.56	11.9673	-53.8719
534.682	314.478	13.3955	-53.8323
532.84	316.165	15.5725	-52.4027
531	318.759	18.6236	-49.7242
529.158	322.43	22.6622	-45.9245
527.316	327.349	27.7882	-41.1106
525.475	333.688	34.0704	-35.3615
523.633	341.605	41.5374	-28.7265
521.789	351.238	50.1665	-21.228
519.945	362.671	59.88	-12.8695
518.102	375.94	70.5376	-3.644
516.258	391.014	81.9367	6.45429
514.414	407.79	93.8158	17.4181
512.568	426.094	105.86	29.2167
510.723	445.672	117.717	41.786
508.877	466.207	129.004	55.0245
507.031	487.331	139.329	68.7912
505.186	508.64	148.304	82.9086
503.338	529.719	155.567	97.17
501.49	550.15	160.799	111.348

## Sheet: Fig 3E
PBS dsGFP	WSSV dsGFP	WSSV dsE75
13.995	4.98468	12.0951
15.4688	3.60194	12.4277
13.7231	4.65205	14.5206
11.0498	3.96371	15.6048
17.0312	4.49301	16.9304
12.5297	3.36157	16.7156

[truncated: 18 more sheets: Fig 4B, Fig 4C, Fig 4D, Fig 4E, Fig 4H, Fig 5B, Fig 5C, Fig 5D, Fig 5F, Fig 6A, Fig 6B, Fig 6C, Fig 6E, Fig 6G, Fig 6I, Fig S2B, Fig S3, Fig S5]
